# Supplementary material for: Atomic reconstruction for realizing stable solar-driven reversible hydrogen storage of magnesium hydride
Source: Nat Commun. 2024 Apr 1;15:2815. doi: 10.1038/s41467-024-47077-y (PMC10984991; doi:10.1038/s41467-024-47077-y)
Supplement: Supplementary file 5 — Source Data [file 41467_2024_47077_MOESM5_ESM.xlsx]

## Sheet: Fig.1a
	Cu	Cu3Ni1	Cu1Ni1	Cu1Ni2	Cu1Ni3	Ni
20	575	651.91	696	697.16	627	645
20.0204	549	603.67	677	698.9	688	617
20.0408	586	617.07	714	682.08	641	642
20.0612	627	594.29	687	672.8	666	645
20.0816	535	620.42	699	687.3	627	580
20.1021	597	564.81	671	717.46	652	649
20.1225	580	593.62	691	680.34	682	661
20.1429	564	594.29	662	696	651	671
20.1633	607	600.99	679	718.04	671	585
20.1837	633	626.45	695	701.22	661	625
20.2041	590	617.74	689	689.62	699	610
20.2245	582	618.41	684	707.6	604	636
20.2449	607	611.04	717	673.96	722	612
20.2653	562	566.15	679	675.12	699	649
20.2857	592	601.66	664	670.48	674	675
20.3061	632	606.35	666	701.8	633	608
20.3265	637	600.32	704	688.46	658	624
20.347	531	582.9	633	700.64	632	645
20.3674	653	594.96	754	687.88	614	593
20.3878	556	570.17	683	680.92	627	646
20.4082	591	592.28	684	675.7	632	642
20.4286	577	620.42	655	684.4	669	658
20.449	600	587.59	668	694.84	635	694
20.4694	600	600.32	715	690.78	617	621
20.4898	576	629.13	645	692.52	624	619
20.5102	587	602.33	700	673.96	649	636
20.5306	614	613.05	665	711.66	664	632
20.551	538	598.31	682	732.54	656	593
20.5714	556	611.71	673	650.76	646	651
20.5918	591	609.7	666	661.78	618	627
20.6123	611	615.73	691	697.74	655	640
20.6327	607	613.05	643	730.8	646	638
20.6531	590	629.8	715	701.8	626	630
20.6735	587	581.56	660	679.18	645	602
20.6939	581	609.7	689	711.66	659	627
20.7143	611	598.31	667	686.14	678	688
20.7347	617	607.02	686	722.1	676	607
20.7551	620	605.01	720	684.98	667	650
20.7755	561	630.47	646	654.24	691	662
20.7959	631	588.26	668	691.94	669	637
20.8163	610	568.16	690	704.12	638	632
20.8367	577	613.72	700	669.32	672	694
20.8572	580	603.67	728	709.92	680	668
20.8776	599	569.5	705	655.98	630	609
20.898	557	584.91	725	676.86	664	637
20.9184	587	593.62	693	678.6	609	646
20.9388	572	607.69	687	671.64	648	664
20.9592	562	593.62	685	667.58	682	636
20.9796	566	582.9	633	654.24	653	650
21	606	596.3	722	704.7	644	585
21.0204	565	588.93	720	707.02	678	663
21.0408	549	640.52	706	642.64	607	656
21.0612	590	591.61	688	679.76	648	594
21.0816	564	620.42	726	687.3	647	610
21.1021	632	637.84	720	674.54	651	620
21.1225	557	566.82	688	660.62	698	622
21.1429	518	555.43	692	664.1	640	627
21.1633	552	613.05	713	687.3	583	681
21.1837	570	565.48	692	661.78	586	592
21.2041	604	635.16	741	695.42	663	542
21.2245	579	615.06	613	673.96	654	661
21.2449	521	583.57	709	680.92	641	664
21.2653	532	592.28	664	668.74	639	627
21.2857	606	594.29	665	668.74	616	630
21.3061	567	582.9	646	660.62	629	641
21.3265	569	607.69	690	677.44	685	628
21.347	584	603.67	681	706.44	648	662
21.3674	591	584.24	673	679.18	610	658
21.3878	559	605.68	680	698.9	612	644
21.4082	587	585.58	712	684.4	662	612
21.4286	553	580.22	717	660.04	597	655
21.449	599	588.26	681	716.3	668	629
21.4694	587	566.82	665	693.1	673	652
21.4898	604	578.21	691	687.3	641	613
21.5102	578	615.06	685	720.94	637	606
21.5306	539	603.67	737	661.78	628	655
21.551	535	609.7	679	674.54	637	656
21.5714	601	578.21	686	705.28	653	618
21.5919	548	632.48	660	677.44	631	618
21.6123	572	598.31	707	675.7	620	647
21.6327	625	564.81	681	671.06	639	654
21.6531	561	587.59	703	670.48	668	609
21.6735	615	567.49	626	642.06	612	601
21.6939	551	578.88	699	635.68	672	649
21.7143	572	568.83	649	667.58	632	625
21.7347	555	579.55	649	667	631	635
21.7551	553	564.81	673	680.34	620	597
21.7755	555	607.69	664	640.32	630	626
21.7959	553	580.89	695	668.16	633	577
21.8163	554	541.36	678	676.28	634	662
21.8367	544	605.68	671	671.64	603	666
21.8572	612	576.87	693	646.12	624	610
21.8776	557	571.51	686	664.1	616	616
21.898	567	576.2	680	664.68	660	565
21.9184	566	595.63	649	672.22	661	621
21.9388	576	600.32	697	684.4	637	618
21.9592	538	549.4	678	635.1	647	631
21.9796	558	599.65	690	664.1	642	659
22	559	617.74	659	672.8	612	612
22.0204	593	576.87	680	673.96	615	633
22.0408	525	579.55	649	689.62	597	636
22.0612	521	592.95	740	662.36	643	616
22.0816	576	594.96	632	649.6	663	615
22.1021	590	564.14	688	691.36	654	633
22.1225	580	558.11	694	610.74	631	641
22.1429	538	554.76	679	647.28	588	675
22.1633	590	559.45	668	662.36	601	650
22.1837	549	556.1	681	669.32	619	534
22.2041	494	577.54	671	665.26	662	665
22.2245	509	598.31	703	654.82	621	651
22.2449	550	552.08	692	617.12	645	638
22.2653	549	585.58	608	677.44	602	625
22.2857	566	566.15	679	664.1	643	612
22.3061	539	578.21	652	652.5	598	624
22.3265	581	578.21	635	643.8	564	594
22.347	543	572.18	655	621.18	608	653
22.3674	595	558.78	660	639.74	581	592
22.3878	541	542.7	650	667.58	566	598
22.4082	532	562.13	708	651.34	639	650
22.4286	513	556.77	686	603.2	625	650
22.449	563	564.14	690	654.82	616	609
22.4694	584	572.18	685	629.3	551	618
22.4898	579	587.59	669	681.5	638	589
22.5102	545	576.2	637	701.8	616	617
22.5306	530	542.7	679	623.5	653	633
22.551	544	572.18	678	650.76	627	614
22.5714	557	576.87	715	665.84	611	658
22.5919	538	584.24	665	658.3	633	617
22.6123	583	560.12	709	632.78	586	650
22.6327	551	536	675	629.88	628	622
22.6531	562	570.17	686	636.26	635	585
22.6735	576	552.08	666	605.52	635	610
22.6939	525	539.35	666	675.7	603	562
22.7143	502	589.6	686	663.52	610	584
22.7347	537	570.17	662	647.86	604	647
22.7551	568	564.81	676	641.48	625	583
22.7755	519	540.02	664	590.44	611	606
22.7959	536	513.22	619	609.58	612	618
22.8163	546	534.66	669	617.7	614	578
22.8367	549	529.3	716	651.34	584	594
22.8572	523	543.37	638	640.32	598	618
22.8776	579	561.46	693	626.4	596	605
22.898	573	586.25	649	599.14	580	645
22.9184	533	542.7	653	613.64	574	561
22.9388	546	545.38	666	624.08	621	607
22.9592	521	552.08	666	615.96	590	591
22.9796	494	594.96	684	625.24	579	608
23	538	517.24	624	615.38	615	564
23.0204	531	523.94	651	614.22	583	600
23.0408	579	556.77	681	607.26	561	643
23.0612	509	527.96	624	660.04	564	558
23.0816	550	521.26	665	639.74	612	619
23.1021	525	532.65	728	580	624	658
23.1225	509	526.62	667	638.58	622	637
23.1429	544	527.29	653	629.3	601	589
23.1633	549	546.05	665	632.2	596	579
23.1837	558	503.84	659	618.86	618	595
23.2041	492	546.72	635	615.96	584	601
23.2245	537	560.12	656	589.86	658	627
23.2449	563	529.97	660	618.86	593	566
23.2653	504	515.23	680	622.92	592	586
23.2857	494	551.41	659	620.6	622	602
23.3061	499	542.7	674	628.14	600	565
23.3265	520	515.9	649	614.8	592	587
23.347	532	529.97	651	669.9	561	594
23.3674	500	552.75	648	661.2	602	614
23.3878	529	532.65	674	601.46	614	599
23.4082	519	517.91	632	628.72	545	577
23.4286	558	539.35	677	635.68	624	561
23.449	503	534.66	639	609	583	573
23.4694	482	552.75	673	615.38	620	574
23.4898	492	536	685	580.58	554	573
23.5102	524	527.96	667	632.78	628	550
23.5306	518	514.56	688	629.3	580	616
23.551	514	525.95	697	617.12	587	603
23.5714	497	544.04	651	625.82	625	585
23.5919	536	513.89	629	634.52	588	559
23.6123	494	509.2	648	648.44	581	594
23.6327	497	542.7	641	609	573	574
23.6531	516	520.59	651	627.56	573	571
23.6735	505	539.35	692	611.32	620	572
23.6939	517	493.12	645	603.2	579	560
23.7143	558	545.38	659	591.02	567	603
23.7347	444	521.26	655	626.4	619	588
23.7551	518	547.39	622	593.34	609	603
23.7755	525	519.92	626	608.42	617	571
23.7959	514	531.98	618	607.26	587	634
23.8163	503	569.5	639	595.08	620	599
23.8368	514	501.83	671	599.14	574	551
23.8572	516	511.88	630	615.38	584	577
23.8776	516	501.16	660	605.52	582	554
23.898	483	533.99	627	604.36	630	609
23.9184	532	499.15	592	613.06	622	542
23.9388	495	536	605	597.4	579	574
23.9592	493	497.14	641	583.48	593	597
23.9796	502	477.71	676	618.86	520	575
24	516	512.55	604	633.36	592	559
24.0204	527	493.79	662	580	594	539
24.0408	477	505.85	642	565.5	598	549
24.0612	482	503.17	637	571.88	556	567
24.0816	555	492.45	649	600.88	617	574
24.1021	511	491.11	638	570.14	571	534
24.1225	468	484.41	606	577.68	591	567
24.1429	515	519.25	657	617.12	599	591
24.1633	510	494.46	641	635.68	547	546
24.1837	493	507.86	638	579.42	532	549
24.2041	452	517.91	627	568.98	588	547
24.2245	562	514.56	640	588.7	568	593
24.2449	518	483.07	644	595.08	549	580
24.2653	494	489.77	648	587.54	556	582
24.2857	501	526.62	618	602.04	572	546
24.3061	507	531.31	604	578.84	573	572
24.3265	459	487.76	613	596.24	586	581
24.347	471	492.45	628	610.16	603	578
24.3674	465	505.18	604	587.54	566	584
24.3878	478	503.84	613	618.86	570	582
24.4082	478	501.83	614	564.92	517	598
24.4286	495	479.05	639	576.52	568	542
24.449	464	542.7	620	565.5	605	532
24.4694	452	521.93	624	584.06	600	548
24.4898	491	511.21	601	618.86	577	580
24.5102	431	503.84	606	595.08	554	601
24.5306	458	479.72	593	598.56	572	566
24.551	499	514.56	660	565.5	529	527
24.5714	525	499.82	625	602.62	564	550
24.5919	461	485.08	588	541.72	563	587
24.6123	495	540.02	656	567.82	541	537
24.6327	513	491.11	599	561.44	570	523
24.6531	503	506.52	600	577.1	569	555
24.6735	450	489.77	584	590.44	531	589
24.6939	485	473.02	582	564.92	540	576
24.7143	478	499.15	593	581.16	565	551
24.7347	523	483.74	705	616.54	524	597
24.7551	497	520.59	618	547.52	573	533
24.7755	475	475.03	602	585.22	503	559
24.7959	538	522.6	606	582.9	569	535
24.8163	498	483.74	624	578.26	566	565
24.8368	476	503.17	598	570.72	545	520
24.8572	452	487.76	588	584.64	529	534
24.8776	484	502.5	599	574.78	556	572
24.898	435	482.4	557	590.44	559	541
24.9184	501	499.82	639	566.08	577	588
24.9388	492	499.15	631	577.1	552	548
24.9592	475	483.74	579	610.74	553	582
24.9796	420	484.41	607	549.26	566	529
25	494	478.38	606	573.04	582	541
25.0204	464	491.11	611	578.26	519	592
25.0408	434	491.78	587	566.66	517	586
25.0612	516	486.42	579	586.38	553	564
25.0817	490	469	594	592.18	511	576
25.1021	463	479.72	602	597.4	562	550
25.1225	452	481.06	561	584.64	571	533
25.1429	429	498.48	625	563.76	535	548
25.1633	477	474.36	615	557.96	579	523
25.1837	454	479.05	607	611.32	567	550
25.2041	443	482.4	582	585.22	569	573
25.2245	433	476.37	608	593.92	555	599
25.2449	491	499.82	638	591.02	543	549
25.2653	429	492.45	604	581.74	564	578
25.2857	487	495.8	607	577.68	599	554
25.3061	487	470.34	587	559.7	505	583
25.3265	467	475.7	572	546.36	520	535
25.347	501	477.71	634	566.08	553	549
25.3674	493	474.36	635	548.68	524	548
25.3878	517	485.75	649	571.3	560	562
25.4082	475	497.14	601	577.1	556	552
25.4286	492	472.35	579	538.82	522	563
25.449	470	492.45	603	575.94	591	561
25.4694	452	474.36	584	550.42	521	558
25.4898	473	457.61	638	534.76	550	577
25.5102	451	518.58	568	529.54	570	533
25.5306	437	475.03	615	561.44	507	555
25.551	436	460.29	586	538.24	546	538
25.5714	472	456.94	574	572.46	591	550
25.5919	479	493.12	563	560.86	505	544
25.6123	470	514.56	622	559.12	540	566
25.6327	426	497.81	615	544.62	540	524
25.6531	462	476.37	573	568.4	547	545
25.6735	471	481.73	609	567.82	555	546
25.6939	474	482.4	567	566.08	525	551
25.7143	453	483.74	586	556.22	561	544
25.7347	443	474.36	655	578.26	570	553
25.7551	469	455.6	612	570.72	550	539
25.7755	468	462.3	580	564.34	521	538
25.7959	463	461.63	554	570.72	542	528
25.8163	474	473.02	594	568.98	522	542
25.8368	444	449.57	579	597.98	517	486
25.8572	435	511.88	603	548.1	529	555
25.8776	450	459.62	591	555.64	579	524
25.898	454	463.64	584	538.24	572	520
25.9184	474	476.37	605	557.38	545	560
25.9388	458	477.04	587	543.46	535	534
25.9592	465	458.95	594	539.4	498	496
25.9796	511	466.32	573	546.94	565	564
26	446	485.08	592	567.24	551	493
26.0204	454	491.78	586	541.72	505	489
26.0408	471	485.08	593	563.18	557	507
26.0612	457	454.93	547	548.1	557	495
26.0817	450	486.42	604	566.66	530	476
26.1021	472	461.63	572	574.2	523	500
26.1225	428	436.17	599	541.14	565	463
26.1429	441	477.04	603	565.5	536	552
26.1633	421	426.79	580	541.14	586	550
26.1837	452	458.28	652	514.46	561	523
26.2041	459	446.89	605	523.16	573	531
26.2245	465	450.24	570	539.98	535	542
26.2449	431	464.98	562	560.86	538	511
26.2653	482	458.95	515	538.82	486	530
26.2857	477	452.92	601	539.98	577	495
26.3061	449	464.98	617	548.1	550	512
26.3265	455	465.65	564	538.82	486	503
26.347	437	494.46	572	521.42	561	524
26.3674	479	459.62	571	556.8	537	544
26.3878	463	443.54	556	553.32	564	533
26.4082	488	490.44	582	523.74	511	515
26.4286	424	440.19	577	532.44	524	485
26.449	427	447.56	564	571.88	516	491
26.4694	423	473.02	607	531.86	512	517
26.4898	440	459.62	559	555.64	539	524
26.5102	429	468.33	549	535.92	574	569
26.5306	461	485.75	612	544.62	519	529
26.551	463	463.64	556	546.94	508	509
26.5714	449	426.79	569	530.7	517	529
26.5919	444	459.62	548	547.52	541	537
26.6123	438	455.6	545	518.52	563	514
26.6327	492	444.88	587	537.66	556	474
26.6531	473	481.73	570	516.2	514	495
26.6735	447	432.15	558	556.22	514	508
26.6939	434	446.89	537	533.6	511	543
26.7143	461	433.49	572	539.4	507	517
26.7347	425	459.62	516	519.68	490	526
26.7551	444	445.55	548	555.64	525	574
26.7755	449	416.74	548	545.2	576	548
26.7959	422	436.84	555	550.42	508	529
26.8163	443	426.12	525	539.4	540	535
26.8368	428	414.06	525	547.52	532	515
26.8572	435	436.84	571	542.3	544	496
26.8776	461	436.84	577	544.04	553	529
26.898	426	453.59	568	555.64	495	507
26.9184	452	468.33	576	542.3	500	537
26.9388	437	461.63	549	505.76	514	536
26.9592	441	455.6	554	557.96	530	518
26.9796	425	462.97	599	556.22	529	551
27	465	460.29	585	510.4	528	470
27.0204	434	457.61	565	530.7	530	508
27.0408	430	453.59	561	530.12	537	505
27.0612	410	421.43	536	517.36	559	528
27.0817	468	470.34	568	519.1	519	552
27.1021	417	448.9	551	524.32	517	467
27.1225	465	427.46	544	559.7	531	485
27.1429	412	463.64	534	527.8	518	510
27.1633	419	438.85	506	536.5	501	529
27.1837	444	456.27	594	534.76	537	525
27.2041	445	433.49	550	562.6	561	493
27.2245	430	436.84	607	516.2	537	530
27.2449	428	428.13	578	558.54	520	508
27.2653	451	468.33	525	530.12	515	497
27.2857	435	432.15	556	524.32	520	512
27.3061	446	462.97	550	541.14	517	498
27.3266	436	440.86	547	530.7	508	530
27.347	474	431.48	518	538.82	505	512
27.3674	445	430.14	498	542.3	521	498
27.3878	389	441.53	587	543.46	477	500
27.4082	418	448.23	567	513.3	521	502
27.4286	459	459.62	537	532.44	518	467
27.449	408	448.9	528	538.82	505	504
27.4694	427	432.15	576	540.56	516	509
27.4898	449	469	546	546.36	538	515
27.5102	410	433.49	541	584.64	504	513
27.5306	449	447.56	522	541.72	486	534
27.551	481	428.8	584	538.24	544	518
27.5714	416	412.05	550	563.76	482	486
27.5919	415	422.77	617	493	513	492
27.6123	440	432.82	548	520.84	490	530
27.6327	433	486.42	572	531.86	517	562
27.6531	434	441.53	555	534.76	561	490
27.6735	373	426.12	536	559.7	509	518
27.6939	436	428.8	555	543.46	522	493
27.7143	415	424.11	540	527.8	485	470
27.7347	459	416.74	555	548.68	465	437
27.7551	444	441.53	559	535.34	556	504
27.7755	411	427.46	535	532.44	527	561
27.7959	431	432.82	545	542.88	524	481
27.8163	399	450.91	537	541.14	537	476
27.8368	416	418.08	546	530.12	536	510
27.8572	412	442.2	553	534.76	546	531
27.8776	414	425.45	519	508.66	531	524
27.898	428	457.61	543	549.84	543	489
27.9184	403	428.13	593	514.46	483	521
27.9388	427	414.73	591	524.9	495	508
27.9592	389	440.19	559	504.02	499	525
27.9796	421	414.73	581	536.5	517	469
28	427	445.55	553	520.26	519	531
28.0204	434	432.15	515	499.96	528	517
28.0408	462	441.53	535	487.78	502	483
28.0612	404	444.88	531	499.38	489	532
28.0817	426	428.13	581	508.66	531	474
28.1021	418	436.17	538	530.12	493	507
28.1225	431	425.45	538	516.78	508	503
28.1429	418	440.19	609	518.52	555	509
28.1633	407	424.78	528	519.68	486	519
28.1837	445	437.51	599	534.18	503	526
28.2041	443	430.14	541	549.84	554	489
28.2245	411	436.84	608	539.4	524	498
28.2449	415	434.16	536	520.26	547	515
28.2653	406	415.4	525	483.72	469	521
28.2857	403	471.68	561	552.16	491	502
28.3061	422	412.72	543	520.84	494	518
28.3266	412	455.6	520	528.96	516	555
28.347	406	398.65	535	521.42	552	498
28.3674	459	417.41	564	505.76	500	445
28.3878	436	439.52	537	512.72	501	493
28.4082	392	440.19	502	516.2	512	523
28.4286	443	432.15	569	522	527	493
28.449	411	429.47	534	549.84	478	485
28.4694	420	419.42	557	527.8	515	555
28.4898	414	426.79	525	526.06	565	467
28.5102	432	407.36	515	531.28	521	496
28.5306	415	438.18	546	555.64	522	485
28.551	436	420.09	519	512.72	529	498
28.5715	392	440.19	524	501.12	506	448
28.5919	437	421.43	502	500.54	515	547
28.6123	445	424.11	523	518.52	500	486
28.6327	435	438.85	558	493	509	472
28.6531	423	400.66	524	494.74	508	535
28.6735	400	419.42	543	526.06	525	469
28.6939	431	423.44	507	502.28	475	511
28.7143	376	415.4	532	509.82	507	499
28.7347	414	418.75	530	547.52	520	466
28.7551	422	415.4	540	527.22	524	425
28.7755	401	414.73	500	509.24	524	506
28.7959	383	424.78	512	538.82	463	526
28.8163	408	395.3	509	526.64	483	482
28.8368	423	433.49	546	512.72	502	504
28.8572	421	432.82	535	535.92	515	479
28.8776	441	408.7	538	525.48	580	503
28.898	393	424.11	544	527.8	498	497
28.9184	431	397.31	527	553.32	518	449
28.9388	405	410.04	524	537.66	539	485
28.9592	430	438.85	515	518.52	489	467
28.9796	405	400.66	506	493	508	477
29	379	424.78	559	489.52	507	486
29.0204	451	409.37	508	497.64	459	500
29.0408	428	411.38	522	493.58	486	481
29.0612	428	426.79	535	516.2	525	489
29.0817	408	408.7	553	510.98	518	461
29.1021	413	387.26	530	474.44	543	487
29.1225	381	438.18	531	517.36	498	466
29.1429	433	422.1	535	504.02	495	489
29.1633	384	409.37	517	520.84	487	493
29.1837	423	456.27	556	493	495	509
29.2041	405	455.6	529	496.48	540	489
29.2245	414	407.36	550	508.08	508	507
29.2449	424	429.47	509	529.54	479	508
29.2653	400	424.78	532	512.72	557	498
29.2857	396	384.58	553	510.98	522	495
29.3061	419	419.42	541	508.08	489	515
29.3266	368	404.01	492	553.9	464	508
29.347	409	432.15	503	507.5	502	513
29.3674	410	403.34	549	546.36	505	466
29.3878	400	446.22	572	501.7	476	524
29.4082	406	464.98	535	555.06	487	515
29.4286	415	424.78	558	496.48	534	521
29.449	416	425.45	547	498.8	505	519
29.4694	446	429.47	560	490.1	467	517
29.4898	433	434.16	547	510.98	500	482
29.5102	386	419.42	529	508.08	529	466
29.5306	431	411.38	518	540.56	522	500
29.551	399	416.74	501	511.56	505	475
29.5715	413	440.19	509	521.42	480	488
29.5919	402	397.31	537	509.82	498	532
29.6123	427	408.7	495	517.36	563	479
29.6327	379	408.7	534	505.18	457	487
29.6531	443	436.84	508	501.12	511	494
29.6735	421	429.47	584	498.8	503	438
29.6939	419	420.09	516	534.76	485	495
29.7143	392	420.76	538	505.76	503	515
29.7347	401	442.2	507	501.12	515	527
29.7551	395	397.98	560	504.6	505	507
29.7755	397	429.47	531	524.9	513	428
29.7959	421	392.62	472	512.72	482	462
29.8163	400	442.2	524	518.52	541	513
29.8368	400	401.33	541	521.42	473	484
29.8572	442	436.17	526	515.04	509	471
29.8776	402	422.1	486	521.42	481	474
29.898	421	416.07	518	540.56	494	475
29.9184	389	387.26	538	538.24	534	496
29.9388	409	438.18	516	504.6	501	474
29.9592	436	393.29	487	496.48	532	491
29.9796	413	415.4	577	502.28	543	454
30	404	402	514	528.96	519	467
30.0204	398	383.91	534	513.3	509	465
30.0408	371	419.42	490	530.7	492	475
30.0612	430	426.79	490	494.16	495	495
30.0817	383	412.05	499	501.12	565	489
30.1021	368	416.74	531	510.98	553	438
30.1225	404	401.33	492	504.02	517	492
30.1429	416	428.8	477	487.78	515	476
30.1633	413	442.2	538	501.12	543	489
30.1837	369	412.72	535	501.7	499	454
30.2041	387	430.14	563	488.36	477	479
30.2245	384	395.3	514	477.34	530	523
30.2449	372	430.14	546	528.38	506	537
30.2653	374	409.37	519	492.42	516	482
30.2857	384	426.12	530	500.54	526	507
30.3061	363	414.73	522	498.8	503	507
30.3266	405	465.65	548	495.32	524	447
30.347	406	446.89	499	493.58	494	498
30.3674	367	424.11	540	507.5	533	455
30.3878	402	402	534	523.16	507	453
30.4082	403	414.06	531	519.1	503	444
30.4286	377	414.73	506	477.34	510	468
30.449	397	439.52	504	508.66	464	464
30.4694	392	446.22	514	512.14	516	440
30.4898	387	438.18	528	517.94	497	494
30.5102	424	429.47	539	502.86	497	451
30.5306	401	424.78	506	511.56	537	503
30.551	395	414.73	596	498.22	509	517
30.5715	388	426.79	525	475.6	488	459
30.5919	413	424.11	492	519.1	508	432
30.6123	383	423.44	567	505.76	557	505
30.6327	409	428.13	499	495.9	500	473
30.6531	397	404.68	528	477.34	544	516
30.6735	396	419.42	550	493.58	498	441
30.6939	387	416.74	513	497.64	496	468
30.7143	401	404.68	474	509.82	524	464
30.7347	437	404.68	533	523.16	491	475
30.7551	396	447.56	519	494.16	551	476
30.7755	394	416.07	516	498.8	465	477
30.7959	355	414.73	559	479.08	523	498
30.8164	397	424.11	494	483.14	514	449
30.8368	390	418.75	460	521.42	507	475
30.8572	402	396.64	505	506.34	544	461
30.8776	392	407.36	516	508.08	507	469
30.898	412	402	485	479.08	509	449
30.9184	404	393.96	497	491.84	512	471
30.9388	382	398.65	482	495.32	527	448
30.9592	371	405.35	569	488.94	510	494
30.9796	437	408.7	524	535.92	493	487
31	374	420.76	521	508.08	494	453
31.0204	410	412.72	537	517.36	488	489
31.0408	393	404.68	503	470.38	510	465
31.0612	386	396.64	520	494.74	481	478
31.0817	372	404.01	546	513.88	522	446
31.1021	381	417.41	516	464.58	536	464
31.1225	383	376.54	547	481.4	544	456
31.1429	392	393.96	520	483.72	519	517
31.1633	380	412.05	521	497.06	512	475
31.1837	392	428.8	481	507.5	532	498
31.2041	419	404.01	515	484.3	505	447
31.2245	358	420.09	547	491.26	513	471
31.2449	371	425.45	492	519.68	485	487
31.2653	414	391.28	502	466.32	509	474
31.2857	401	399.32	518	516.2	492	457
31.3061	418	391.95	529	466.9	506	474
31.3266	411	409.37	517	504.6	496	455
31.347	386	371.18	509	520.26	497	460
31.3674	397	440.86	536	509.24	534	497
31.3878	369	387.26	431	520.84	508	485
31.4082	395	403.34	499	515.62	501	433
31.4286	385	389.94	495	508.66	515	448
31.449	378	421.43	496	498.22	463	483
31.4694	393	371.85	503	510.4	479	433
31.4898	393	373.19	512	510.98	527	440
31.5102	382	382.57	526	524.32	492	481
31.5306	374	387.26	509	519.68	493	453
31.551	373	385.92	496	499.96	534	485
31.5715	384	434.16	540	509.82	482	480
31.5919	407	416.74	479	476.76	505	503
31.6123	372	401.33	511	508.08	476	507
31.6327	387	410.71	495	460.52	494	499
31.6531	396	402	477	509.82	506	470
31.6735	401	432.82	531	468.06	474	494
31.6939	398	410.04	531	495.9	540	491
31.7143	425	426.79	510	507.5	515	485
31.7347	356	415.4	511	501.12	517	482
31.7551	414	354.43	518	462.84	481	451
31.7755	396	418.75	535	487.78	482	477
31.7959	380	425.45	517	504.6	473	470
31.8164	394	405.35	493	490.1	511	461
31.8368	378	390.61	511	500.54	494	426
31.8572	389	375.2	509	493.58	473	455
31.8776	410	414.06	478	484.88	522	498
31.898	343	387.26	508	504.6	552	502
31.9184	428	406.02	526	492.42	490	494
31.9388	419	385.25	537	535.92	495	475
31.9592	404	428.8	501	523.16	522	476
31.9796	382	391.95	534	497.06	495	470
32	427	408.7	563	493.58	489	462
32.0204	396	401.33	500	480.24	530	470
32.0408	418	404.01	517	528.38	480	462
32.0612	390	414.73	515	494.16	502	503
32.0817	390	402.67	515	495.9	482	501
32.1021	414	411.38	490	482.56	520	452
32.1225	399	421.43	505	477.34	484	492
32.1429	378	426.79	515	473.86	526	432
32.1633	398	389.27	493	515.62	506	461
32.1837	359	436.17	505	495.32	479	484
32.2041	389	456.27	511	507.5	461	451
32.2245	415	387.26	507	509.82	509	499
32.2449	398	385.92	509	491.84	497	467
32.2653	382	405.35	497	497.06	469	457
32.2857	408	409.37	462	476.18	479	471
32.3061	385	375.2	482	486.04	493	421
32.3266	377	416.07	493	453.56	500	487
32.347	404	410.71	487	513.88	480	471
32.3674	398	412.05	483	513.88	511	513
32.3878	331	397.31	528	489.52	531	445
32.4082	377	370.51	549	490.68	515	458
32.4286	379	403.34	495	478.5	487	471
32.449	403	389.27	524	487.78	488	491
32.4694	366	409.37	504	520.26	509	454
32.4898	375	369.84	567	499.96	495	463
32.5102	378	385.25	511	514.46	473	472
32.5306	386	401.33	500	488.36	516	451
32.551	359	389.27	492	486.62	509	474
32.5715	408	389.94	509	495.32	514	468
32.5919	395	364.48	502	498.22	528	469
32.6123	392	391.28	478	493.58	522	469
32.6327	378	393.29	490	498.22	498	457
32.6531	378	377.21	559	482.56	479	503
32.6735	410	408.7	475	504.6	461	508
32.6939	379	398.65	514	494.16	491	464
32.7143	391	426.12	493	497.06	508	474
32.7347	404	403.34	502	483.14	486	466
32.7551	405	374.53	501	484.3	516	479
32.7755	410	380.56	488	478.5	507	483
32.7959	418	428.13	512	499.96	476	434
32.8164	379	433.49	514	511.56	464	497
32.8368	360	406.02	569	502.86	453	472
32.8572	389	393.29	488	486.04	503	487
32.8776	353	416.07	539	460.52	514	493
32.898	380	427.46	476	481.98	493	453
32.9184	364	390.61	559	480.24	456	514
32.9388	404	393.96	513	526.64	481	475
32.9592	364	402.67	455	502.28	528	441
32.9796	390	376.54	527	481.4	512	459
33	383	391.95	521	534.18	514	444
33.0204	377	424.78	483	497.06	480	450
33.0408	399	380.56	525	533.6	504	458
33.0613	423	397.31	531	483.14	495	469
33.0817	371	395.3	523	497.64	502	498
33.1021	427	415.4	475	524.32	468	448
33.1225	381	399.99	458	477.92	525	479
33.1429	384	394.63	482	492.42	512	461
33.1633	428	397.31	474	526.64	487	498
33.1837	374	383.91	500	494.16	498	440
33.2041	368	391.28	550	498.8	549	480
33.2245	362	414.73	485	496.48	507	421
33.2449	387	420.09	537	469.8	488	482
33.2653	398	376.54	518	488.94	493	452
33.2857	427	406.69	497	496.48	528	481
33.3061	441	424.78	518	526.06	497	483
33.3266	405	404.68	496	495.9	462	465
33.347	387	370.51	485	466.9	498	457
33.3674	376	404.01	523	510.98	478	472
33.3878	401	399.99	473	510.4	486	466
33.4082	346	399.99	487	523.74	446	509
33.4286	363	402	534	504.02	528	467
33.449	389	432.82	549	522	461	444
33.4694	385	399.99	508	468.06	498	427
33.4898	357	385.92	534	480.24	569	510
33.5102	365	373.19	511	491.26	509	459
33.5306	357	409.37	472	501.7	494	458
33.551	375	408.03	482	461.1	517	485
33.5715	360	414.06	452	477.34	490	454
33.5919	402	400.66	495	484.3	510	504
33.6123	395	389.94	493	479.08	500	430
33.6327	347	422.1	489	505.18	475	472
33.6531	396	418.08	469	519.1	486	465
33.6735	379	410.04	478	490.1	496	517
33.6939	391	415.4	544	512.72	466	455
33.7143	374	394.63	521	490.1	538	448
33.7347	370	417.41	444	510.98	498	481
33.7551	387	404.01	445	491.84	490	448
33.7755	401	413.39	475	506.92	429	487
33.7959	398	361.13	503	489.52	468	456
33.8164	399	404.68	486	478.5	488	443
33.8368	385	375.2	494	502.28	510	455
33.8572	400	378.55	514	475.6	528	452
33.8776	385	405.35	492	479.66	505	452
33.898	399	365.15	560	532.44	494	420
33.9184	387	385.25	476	476.18	529	490
33.9388	388	392.62	512	457.04	523	486
33.9592	396	392.62	535	510.98	485	487
33.9796	406	378.55	493	486.04	462	481
34	393	401.33	511	484.88	493	418
34.0204	357	404.68	502	465.74	486	476
34.0408	374	397.98	488	520.84	534	442
34.0613	380	406.02	492	487.78	453	418
34.0817	388	407.36	485	497.06	474	474
34.1021	380	336.34	525	517.36	475	467
34.1225	376	390.61	463	513.3	517	469
34.1429	346	376.54	496	493.58	446	455
34.1633	350	401.33	491	472.12	532	499
34.1837	375	399.32	460	498.8	480	500
34.2041	388	388.6	493	518.52	523	475
34.2245	342	402.67	483	498.22	497	459
34.2449	386	403.34	523	479.08	502	447
34.2653	348	406.69	535	489.52	534	469
34.2857	361	371.18	517	469.22	457	440
34.3062	404	391.95	519	488.94	495	471
34.3266	381	379.22	512	473.28	503	469
34.347	386	391.95	496	499.96	512	445
34.3674	370	418.75	474	501.7	485	440
34.3878	383	431.48	452	516.2	482	470
34.4082	351	385.25	503	508.66	494	454
34.4286	380	387.93	504	500.54	511	507
34.449	369	406.02	486	467.48	502	428
34.4694	352	403.34	538	491.26	522	466
34.4898	407	415.4	469	483.14	473	435
34.5102	376	409.37	506	494.16	491	425
34.5306	418	357.11	505	486.04	519	451
34.551	385	366.49	465	501.12	493	479
34.5715	377	392.62	473	528.96	498	500
34.5919	391	373.86	525	489.52	444	423
34.6123	357	420.76	474	469.8	514	454
34.6327	362	411.38	485	513.3	485	437
34.6531	404	386.59	472	468.64	477	478
34.6735	347	410.04	477	495.32	458	463
34.6939	376	438.18	487	513.3	454	463
34.7143	369	386.59	542	521.42	489	500
34.7347	387	397.31	507	448.34	519	427
34.7551	380	397.98	525	475.02	512	438
34.7755	386	360.46	481	498.8	527	424
34.7959	366	384.58	507	492.42	468	450
34.8164	383	393.29	532	509.24	520	486
34.8368	400	415.4	510	504.6	489	467
34.8572	368	397.98	521	481.4	533	447
34.8776	354	392.62	493	533.6	489	440
34.898	379	387.93	474	463.42	514	493
34.9184	358	411.38	512	516.78	494	482
34.9388	380	411.38	480	495.32	470	439
34.9592	395	397.98	527	499.38	511	456
34.9796	370	389.27	538	494.74	496	442
35	382	373.86	490	475.6	491	468
35.0204	352	436.84	477	484.3	496	444
35.0408	400	405.35	444	503.44	474	463
35.0613	389	391.95	494	469.8	495	449
35.0817	372	425.45	493	524.32	493	458
35.1021	421	389.27	471	499.38	506	431
35.1225	392	390.61	494	470.38	542	448
35.1429	361	387.93	531	480.24	465	452
35.1633	363	408.7	499	493	535	452
35.1837	401	436.17	514	520.26	498	500
35.2041	360	379.89	513	520.84	485	458
35.2245	357	429.47	513	477.34	503	437
35.2449	397	408.03	513	477.92	520	458
35.2653	348	365.82	515	498.8	517	489
35.2857	376	367.16	487	515.04	467	452
35.3062	402	380.56	509	509.24	511	454
35.3266	378	386.59	506	505.76	471	432
35.347	384	381.23	452	479.08	516	462
35.3674	384	404.68	460	474.44	465	459
35.3878	390	373.19	549	509.82	473	482
35.4082	354	393.96	519	450.08	511	436
35.4286	395	380.56	514	467.48	488	509
35.449	366	379.89	507	503.44	519	446
35.4694	341	411.38	466	512.14	477	452
35.4898	391	367.83	501	491.84	504	449
35.5102	411	375.87	493	510.4	527	463
35.5306	389	408.03	512	502.86	480	476
35.551	377	385.25	475	461.68	501	434
35.5715	406	408.03	496	486.04	507	430
35.5919	372	406.02	519	491.26	508	486
35.6123	411	397.98	503	473.28	513	462
35.6327	351	407.36	468	502.28	484	469
35.6531	371	410.04	540	490.68	514	476
35.6735	382	404.68	506	500.54	511	432
35.6939	362	373.19	464	508.08	497	466
35.7143	378	378.55	475	481.4	526	453
35.7347	390	398.65	515	512.14	506	464
35.7551	396	383.24	485	469.8	535	452
35.7755	345	391.95	505	455.88	502	458
35.7959	366	383.91	505	493.58	478	447
35.8164	327	371.85	484	519.1	515	432
35.8368	406	385.92	477	478.5	464	465
35.8572	372	381.23	480	502.86	475	453
35.8776	388	387.93	473	499.38	484	442
35.898	385	407.36	502	468.64	513	442
35.9184	395	395.3	468	468.06	500	459
35.9388	398	363.81	544	481.98	509	466
35.9592	356	406.02	516	515.04	482	419
35.9796	387	405.35	508	500.54	498	457
36	394	409.37	497	469.8	541	434
36.0204	353	417.41	523	502.86	489	456
36.0408	366	395.97	507	434.42	504	424
36.0613	362	420.76	521	490.1	479	460
36.0817	366	404.01	504	482.56	474	456
36.1021	376	365.82	492	488.94	488	463
36.1225	373	374.53	513	495.32	515	433
36.1429	381	377.88	447	540.56	526	480
36.1633	362	364.48	451	484.3	490	434
36.1837	382	381.23	500	476.76	480	475
36.2041	380	377.21	453	474.44	507	478
36.2245	374	399.99	487	477.92	486	432
36.2449	381	404.68	515	500.54	500	467
36.2653	358	382.57	501	498.8	506	425
36.2857	351	381.23	507	456.46	468	441
36.3062	360	426.12	494	487.78	500	450
36.3266	338	371.85	521	519.1	460	484
36.347	370	367.83	471	481.98	509	462
36.3674	369	408.03	495	511.56	488	436
36.3878	385	397.98	483	493.58	498	435
36.4082	388	406.69	508	483.14	483	462
36.4286	404	369.84	482	484.88	493	459
36.449	362	394.63	504	493	519	460
36.4694	378	393.29	445	490.1	498	438
36.4898	362	345.05	490	499.38	505	469
36.5102	368	405.35	496	482.56	507	462
36.5306	395	406.02	464	487.78	527	478
36.5511	382	373.86	508	476.76	498	449
36.5715	366	404.68	531	491.26	507	463
36.5919	372	397.98	472	494.16	518	490
36.6123	384	438.85	479	467.48	501	482
36.6327	393	383.91	488	476.76	497	419
36.6531	374	385.92	514	498.8	472	457
36.6735	403	361.13	475	488.94	525	462
36.6939	384	393.96	498	495.9	506	470
36.7143	379	375.87	505	493.58	504	478
36.7347	374	415.4	499	491.84	503	479
36.7551	354	386.59	493	502.86	511	472
36.7755	378	376.54	498	501.12	491	435
36.7959	356	387.26	477	476.18	487	447
36.8164	349	367.16	454	487.78	508	503
36.8368	396	379.89	473	494.16	488	471
36.8572	396	408.03	522	491.84	447	510
36.8776	387	410.04	466	483.14	511	493
36.898	398	387.26	495	494.74	496	434
36.9184	388	381.23	521	482.56	459	422
36.9388	371	371.85	480	475.6	477	453
36.9592	383	371.18	476	481.98	480	444
36.9796	392	420.76	493	490.68	512	477
37	357	375.87	489	484.3	543	418
37.0204	381	412.72	501	468.64	486	431
37.0408	407	382.57	496	488.94	520	444
37.0613	380	379.89	496	477.92	487	478
37.0817	361	410.04	493	486.62	523	453
37.1021	379	412.05	469	476.76	476	441
37.1225	358	342.37	490	474.44	501	434
37.1429	373	379.22	531	487.78	528	442
37.1633	366	371.18	494	483.72	495	451
37.1837	388	406.69	474	463.42	490	415
37.2041	377	360.46	500	488.94	504	451
37.2245	373	389.27	496	494.16	494	479
37.2449	396	375.87	466	470.38	534	454
37.2653	383	379.22	506	510.4	486	466
37.2857	392	401.33	475	460.52	468	403
37.3062	372	373.86	415	510.98	512	458
37.3266	383	399.99	506	499.96	469	482
37.347	393	388.6	469	494.16	498	482
37.3674	358	383.91	454	464	499	434
37.3878	356	378.55	535	461.1	540	459
37.4082	386	383.91	477	487.78	522	456
37.4286	383	412.72	488	487.78	512	504
37.449	355	381.23	476	492.42	483	473
37.4694	342	377.88	484	468.64	527	441
37.4898	372	368.5	485	508.08	478	463
37.5102	395	349.07	448	505.18	483	465
37.5306	384	411.38	484	491.84	545	426
37.5511	369	400.66	488	489.52	493	496
37.5715	386	402.67	505	519.68	468	456
37.5919	398	372.52	499	464	458	469
37.6123	383	403.34	507	499.38	473	447
37.6327	374	403.34	472	481.4	483	456
37.6531	404	383.91	521	488.94	450	443
37.6735	347	379.22	465	476.18	491	439
37.6939	392	381.9	483	488.36	529	437
37.7143	388	375.2	455	476.76	496	468
37.7347	362	379.89	477	488.36	499	428
37.7551	367	385.25	492	484.3	528	465
37.7755	386	389.94	491	481.4	530	425
37.796	363	381.9	513	490.68	512	420
37.8164	412	384.58	494	522.58	484	430
37.8368	400	356.44	514	450.08	501	455
37.8572	356	375.2	465	460.52	524	471
37.8776	398	414.06	500	490.68	477	426
37.898	374	381.23	496	513.88	531	426
37.9184	381	397.31	485	532.44	497	450
37.9388	380	393.96	512	504.02	521	479
37.9592	354	406.69	497	494.16	485	436
37.9796	340	375.87	498	499.96	475	468
38	382	379.89	490	497.64	533	417
38.0204	389	375.87	443	464	516	434
38.0408	375	392.62	479	467.48	521	423
38.0613	373	385.92	499	538.24	533	458
38.0817	391	416.07	502	461.1	493	483
38.1021	390	373.19	472	487.78	520	480
38.1225	365	420.76	498	489.52	518	449
38.1429	361	385.92	475	516.2	507	453
38.1633	368	379.89	506	488.36	515	473
38.1837	369	389.27	524	503.44	459	469
38.2041	375	397.98	472	467.48	501	452
38.2245	370	399.99	482	509.82	492	432
38.2449	363	392.62	487	449.5	518	472
38.2653	366	404.01	489	493.58	546	441
38.2857	380	391.28	475	494.74	544	479
38.3062	362	391.95	459	473.28	467	431
38.3266	351	365.82	467	483.14	513	423
38.347	346	403.34	463	479.08	500	496
38.3674	343	374.53	480	470.38	513	434
38.3878	370	341.7	474	477.92	563	472
38.4082	387	382.57	470	494.16	499	441
38.4286	352	404.68	508	471.54	480	464
38.449	363	400.66	532	505.18	547	475
38.4694	355	375.2	502	466.9	528	430
38.4898	351	423.44	519	502.86	463	442
38.5102	373	393.96	484	515.62	520	455
38.5306	396	382.57	521	515.04	498	450
38.5511	382	393.96	481	495.9	470	478
38.5715	368	393.96	493	477.92	541	424
38.5919	415	385.92	494	490.1	503	495
38.6123	363	381.23	489	519.1	536	469
38.6327	356	359.79	465	510.98	475	458
38.6531	321	387.26	466	478.5	483	440
38.6735	388	378.55	483	475.6	463	399
38.6939	405	392.62	490	508.08	495	510
38.7143	356	421.43	488	510.98	517	420
38.7347	362	414.06	480	498.22	519	418
38.7551	374	415.4	526	512.72	514	483
38.7755	357	391.95	462	490.1	523	477
38.796	361	403.34	510	492.42	479	428
38.8164	378	405.35	498	495.32	528	468
38.8368	379	384.58	452	483.14	514	432
38.8572	346	391.28	459	495.9	495	465
38.8776	372	379.22	460	459.94	531	455
38.898	373	375.87	466	509.82	493	450
38.9184	405	397.98	519	501.7	514	416
38.9388	384	394.63	473	475.6	516	476
38.9592	377	396.64	513	478.5	512	494
38.9796	380	374.53	479	519.1	520	467
39	391	399.99	503	519.68	535	460
39.0204	372	379.22	495	540.56	538	445
39.0408	337	375.2	452	480.82	497	508
39.0613	373	399.99	469	458.2	519	479
39.0817	381	394.63	476	517.94	506	444
39.1021	370	393.96	506	495.32	512	478
39.1225	403	392.62	447	525.48	442	423
39.1429	366	394.63	468	488.36	475	460
39.1633	391	397.31	462	479.66	496	465
39.1837	416	389.27	465	501.7	523	508
39.2041	397	400.66	467	488.36	486	456
39.2245	377	378.55	503	487.78	506	484
39.2449	337	415.4	495	476.76	504	470
39.2653	405	387.93	476	512.72	526	456
39.2857	345	412.05	468	481.4	503	461
39.3062	378	378.55	456	486.62	496	429
39.3266	338	387.26	516	490.68	514	466
39.347	350	413.39	500	487.2	478	431
39.3674	368	399.99	493	469.22	486	453
39.3878	379	381.9	535	484.3	514	469
39.4082	369	377.21	445	484.3	506	484
39.4286	382	397.98	481	498.22	522	439
39.449	386	372.52	490	483.72	508	463
39.4694	350	389.27	485	521.42	502	454
39.4898	368	411.38	482	519.68	518	459
39.5102	385	383.24	473	497.64	508	452
39.5306	387	381.9	456	479.08	497	458
39.5511	380	393.29	461	475.02	510	444
39.5715	362	391.28	499	517.36	490	475
39.5919	410	414.73	462	512.72	523	495
39.6123	357	395.97	488	484.3	496	434
39.6327	372	378.55	485	477.34	576	447
39.6531	375	392.62	451	495.32	521	441
39.6735	400	402	495	490.68	504	448
39.6939	384	381.23	517	502.86	511	450
39.7143	377	416.74	494	488.36	475	460
39.7347	374	388.6	469	519.68	502	445
39.7551	389	393.96	470	503.44	500	477
39.7755	396	410.04	512	483.72	508	438
39.796	353	361.8	494	480.24	528	448
39.8164	341	411.38	495	496.48	497	459
39.8368	354	359.12	459	492.42	515	435
39.8572	387	391.28	529	519.68	493	485
39.8776	373	403.34	469	489.52	520	436
39.898	367	401.33	487	518.52	520	454
39.9184	360	385.25	458	491.84	533	433
39.9388	351	414.06	515	494.16	522	442
39.9592	367	402.67	502	484.3	474	454
39.9796	366	421.43	473	479.08	517	476
40	370	368.5	468	506.92	513	466
40.0204	381	383.24	516	488.94	496	500
40.0409	344	393.96	468	487.2	516	465
40.0613	368	422.1	449	488.94	527	475
40.0817	380	395.97	516	484.3	555	494
40.1021	388	364.48	506	440.22	500	454
40.1225	369	395.97	496	511.56	487	469
40.1429	380	394.63	479	510.98	524	471
40.1633	362	410.04	503	488.94	495	492
40.1837	385	394.63	467	533.02	497	453
40.2041	349	379.22	450	502.28	523	454
40.2245	367	404.68	478	470.96	473	472
40.2449	367	387.93	460	474.44	487	467
40.2653	346	387.26	472	476.76	527	456
40.2857	380	393.29	491	516.78	536	453
40.3062	371	381.9	488	481.98	532	445
40.3266	345	369.84	449	488.36	500	451
40.347	381	382.57	476	504.02	508	482
40.3674	398	408.03	483	505.76	522	459
40.3878	380	400.66	471	469.22	480	428
40.4082	338	416.07	487	526.06	484	421
40.4286	342	368.5	491	488.36	530	465
40.449	399	410.71	464	507.5	508	485
40.4694	385	391.28	464	489.52	536	470
40.4898	382	402	473	501.7	523	460
40.5102	361	417.41	493	515.04	541	436
40.5306	368	396.64	500	483.72	510	500
40.5511	408	402	533	499.38	555	441
40.5715	382	377.88	500	487.2	502	457
40.5919	358	379.22	458	506.92	531	469
40.6123	388	387.93	470	531.86	546	475
40.6327	376	410.04	494	515.62	504	477
40.6531	379	398.65	502	497.06	516	512
40.6735	381	407.36	468	481.4	533	451
40.6939	397	414.73	467	493.58	495	464
40.7143	383	407.36	493	509.82	538	474
40.7347	382	400.66	504	491.26	538	468
40.7551	385	410.71	490	519.1	533	459
40.7755	383	421.43	502	504.6	508	422
40.796	393	415.4	519	505.18	500	491
40.8164	402	366.49	471	496.48	511	488
40.8368	397	393.29	483	510.4	509	469
40.8572	330	429.47	526	506.34	531	503
40.8776	387	387.26	467	496.48	500	464
40.898	377	409.37	524	515.04	547	492
40.9184	337	406.02	479	505.18	542	490
40.9388	392	421.43	447	535.92	457	461
40.9592	390	400.66	465	499.96	559	437
40.9796	380	371.85	509	474.44	540	440
41	373	383.24	498	471.54	536	458
41.0204	376	395.3	508	508.08	523	479
41.0409	372	413.39	479	513.88	531	456
41.0613	376	373.19	471	518.52	495	470
41.0817	343	391.95	519	526.06	460	486
41.1021	378	399.32	475	498.22	510	474
41.1225	390	403.34	450	515.62	506	444
41.1429	383	393.96	468	511.56	546	510
41.1633	379	396.64	461	514.46	548	507
41.1837	405	406.69	481	522	524	490
41.2041	370	426.79	506	505.76	530	493
41.2245	410	425.45	491	497.06	495	454
41.2449	361	411.38	488	516.2	513	430
41.2653	370	429.47	515	527.8	500	469
41.2858	343	412.05	482	503.44	525	488
41.3062	383	402.67	500	525.48	544	469
41.3266	387	427.46	516	464.58	546	481
41.347	367	385.92	506	538.24	548	461
41.3674	395	402	438	503.44	523	457
41.3878	383	385.25	501	517.36	543	479
41.4082	387	418.08	506	509.24	488	439
41.4286	339	430.14	491	519.1	502	498
41.449	368	410.71	514	528.38	502	443
41.4694	388	399.99	511	521.42	516	447
41.4898	395	408.03	487	501.7	517	475
41.5102	387	397.98	475	485.46	544	482
41.5306	393	389.94	490	492.42	547	500
41.5511	380	408.03	513	503.44	534	491
41.5715	428	412.05	487	549.26	499	476
41.5919	384	386.59	568	495.32	560	455
41.6123	348	406.02	526	482.56	568	493
41.6327	370	416.07	517	502.28	527	467
41.6531	419	423.44	505	486.62	554	475
41.6735	381	371.18	499	520.84	534	501
41.6939	389	371.85	496	501.7	548	505
41.7143	413	408.03	517	518.52	529	492
41.7347	400	416.74	501	564.92	501	477
41.7551	425	418.08	483	506.34	552	485
41.7755	387	404.68	479	514.46	503	493
41.796	406	426.79	489	497.64	546	484
41.8164	416	399.32	503	530.7	530	465
41.8368	346	419.42	513	502.28	539	504
41.8572	393	421.43	517	494.74	536	483
41.8776	384	430.14	502	498.8	533	488
41.898	394	421.43	529	484.88	528	511
41.9184	407	415.4	504	519.68	510	490
41.9388	422	414.73	514	530.12	531	506
41.9592	399	454.93	499	538.24	563	531
41.9796	404	431.48	480	541.14	534	449
42	407	417.41	512	513.3	559	505
42.0204	418	426.79	517	536.5	536	531
42.0409	394	388.6	504	539.98	538	481
42.0613	379	430.81	536	512.14	547	477
42.0817	413	449.57	474	531.28	516	484
42.1021	412	426.79	531	531.86	550	482
42.1225	427	428.13	491	533.02	551	482
42.1429	410	425.45	495	523.74	613	509
42.1633	412	410.04	506	533.02	550	444
42.1837	390	407.36	566	542.3	588	503
42.2041	383	466.99	533	530.7	533	479
42.2245	445	396.64	510	530.12	540	533
42.2449	400	434.83	505	545.2	512	564
42.2653	405	424.11	513	517.94	578	478
42.2858	395	448.9	520	526.64	558	500
42.3062	422	440.19	488	533.6	542	535
42.3266	434	406.02	504	550.42	535	541
42.347	366	425.45	568	541.14	529	517
42.3674	462	428.8	502	545.2	512	473
42.3878	413	414.73	501	545.78	499	509
42.4082	416	432.15	538	528.96	573	498
42.4286	379	422.1	486	541.72	533	530
42.449	416	438.18	526	534.76	605	523
42.4694	426	434.83	477	527.8	570	505
42.4898	371	424.78	487	546.94	575	514
42.5102	455	436.17	507	554.48	552	501
42.5306	428	416.74	533	556.8	509	501
42.5511	430	430.81	547	553.32	577	528
42.5715	399	448.9	505	556.8	573	492
42.5919	431	434.16	545	537.08	552	512
42.6123	430	422.77	537	537.66	546	471
42.6327	440	448.9	536	570.14	557	517
42.6531	454	444.21	544	549.84	560	525
42.6735	452	462.97	558	552.74	523	515
42.6939	443	477.04	521	549.26	554	530
42.7143	421	468.33	518	575.36	558	507
42.7347	441	435.5	530	559.12	622	513
42.7551	455	474.36	555	542.88	556	526
42.7755	463	448.23	533	558.54	554	470
42.796	472	473.02	530	571.3	583	533
42.8164	446	443.54	550	567.82	595	485
42.8368	433	455.6	534	584.64	579	508
42.8572	491	458.28	565	561.44	648	544
42.8776	491	475.03	562	573.04	582	525
42.898	518	493.12	563	541.72	585	514
42.9184	551	452.92	541	581.16	594	529
42.9388	515	492.45	578	623.5	596	491
42.9592	557	517.24	496	575.36	664	477
42.9796	583	490.44	565	609.58	597	549
43	580	540.02	579	626.4	637	533
43.0204	615	538.68	586	607.26	660	504
43.0409	651	548.73	636	640.32	641	555
43.0613	740	570.17	569	642.64	631	570
43.0817	808	586.25	562	659.46	629	565
43.1021	840	639.18	579	655.98	692	554
43.1225	928	661.29	585	615.38	638	562
43.1429	1082	684.74	629	645.54	682	565
43.1633	1210	721.59	678	679.76	671	576
43.1837	1451	779.88	674	704.12	671	578
43.2041	1948	921.25	673	764.44	725	560
43.2245	2375	1188.58	695	860.72	707	588
43.2449	2921	1528.27	724	908.86	778	579
43.2653	3801	1939.65	797	931.48	827	597
43.2858	4363	2300.78	880	937.28	825	607
43.3062	4721	2398.6	931	899.58	845	582
43.3266	4676	2436.79	1077	894.94	868	582
43.347	4314	2454.21	1026	816.64	886	635
43.3674	3604	2695.41	1131	875.22	877	597
43.3878	3260	2802.61	1222	865.36	862	569
43.4082	3087	2750.35	1239	847.38	804	636
43.4286	2888	2676.65	1351	839.84	818	563
43.449	2574	2421.38	1346	828.24	850	598
43.4694	2018	2235.12	1372	764.44	817	616
43.4898	1498	2006.65	1497	785.32	831	630
43.5102	1227	1921.56	1633	817.8	791	646
43.5307	1047	1711.85	1554	836.36	819	601
43.5511	850	1510.85	1649	885.66	860	652
43.5715	725	1387.57	1655	861.88	889	636
43.5919	737	1217.39	1640	958.16	914	624
43.6123	724	1126.94	1621	916.98	950	646
43.6327	582	1012.37	1642	1055.02	940	635
43.6531	569	954.08	1672	1030.08	1020	600
43.6735	592	937.33	1577	1089.82	1045	645
43.6939	540	889.09	1524	1159.42	1138	648
43.7143	512	848.89	1525	1252.8	1143	668
43.7347	495	824.77	1444	1299.2	1136	628
43.7551	508	801.32	1419	1346.18	1185	666
43.7755	507	793.95	1338	1427.96	1280	679
43.796	462	759.78	1256	1426.8	1241	736
43.8164	490	725.61	1254	1509.74	1296	673
43.8368	487	755.09	1281	1490.02	1348	707
43.8572	441	711.54	1262	1477.26	1312	687
43.8776	461	722.93	1181	1502.78	1360	692
43.898	415	712.88	1117	1508	1397	750
43.9184	441	717.57	1165	1425.06	1396	730
43.9388	429	682.73	1158	1506.84	1330	696
43.9592	456	645.88	1202	1470.3	1361	756
43.9796	447	647.22	1139	1457.54	1411	701
44	445	683.4	1112	1426.8	1396	746
44.0204	445	603.67	1099	1375.18	1342	757
44.0409	394	615.06	1154	1358.94	1419	768
44.0613	451	592.28	1135	1334	1318	781
44.0817	430	629.13	1092	1247.58	1393	869
44.1021	434	588.93	1113	1250.48	1373	810
44.1225	418	562.8	1087	1183.2	1322	851
44.1429	427	538.68	1077	1187.84	1240	834
44.1633	392	582.9	1044	1216.84	1353	852
44.1837	411	614.39	1038	1114.76	1319	835
44.2041	385	607.69	1042	1143.76	1329	909
44.2245	379	548.73	1104	1050.96	1369	864
44.2449	429	566.82	1023	1057.92	1319	916
44.2653	429	540.69	975	1063.14	1280	926
44.2858	419	580.22	1012	1047.48	1255	903
44.3062	370	544.04	962	1022.54	1239	936
44.3266	379	550.74	880	1001.08	1240	976
44.347	395	540.69	949	974.4	1268	876
44.3674	374	527.96	956	971.5	1233	927
44.3878	392	536.67	904	979.04	1151	946
44.4082	429	511.88	873	972.08	1143	970
44.4286	413	531.31	894	919.3	1198	1000
44.449	391	533.99	846	889.14	1139	1051
44.4694	401	513.22	800	887.4	1107	1052
44.4898	410	498.48	798	839.26	1107	1078
44.5102	401	478.38	815	846.22	1108	1056
44.5307	394	514.56	802	789.38	1081	1097
44.5511	373	501.16	699	824.18	1010	1047
44.5715	411	491.11	731	809.1	1021	1062
44.5919	418	500.49	687	827.66	988	1014
44.6123	407	484.41	735	749.94	975	1024
44.6327	393	475.03	731	751.68	960	947
44.6531	388	449.57	706	726.74	998	1015
44.6735	375	428.8	718	732.54	916	975
44.6939	379	460.96	669	715.72	931	942
44.7143	376	460.96	680	712.24	885	920
44.7347	372	489.77	650	690.78	883	907
44.7551	405	464.98	622	702.38	856	886
44.7756	380	477.04	685	697.16	854	969
44.796	400	454.93	607	707.02	880	888
44.8164	367	410.71	625	681.5	766	864
44.8368	381	510.54	626	668.74	871	920
44.8572	385	458.95	646	669.32	833	836
44.8776	387	426.79	621	678.6	733	849
44.898	384	429.47	618	678.6	825	825
44.9184	401	448.23	566	689.62	767	774
44.9388	389	429.47	581	660.62	798	833
44.9592	390	440.86	574	646.12	783	797
44.9796	373	439.52	584	667.58	740	803
45	399	448.23	595	665.26	729	806
45.0204	434	434.16	581	665.26	716	772
45.0409	377	450.24	624	638.58	743	757
45.0613	378	424.78	586	613.64	707	711
45.0817	392	464.98	595	642.64	743	720
45.1021	397	452.92	585	666.42	689	792
45.1225	425	424.78	527	597.4	721	732
45.1429	408	455.6	559	605.52	721	750
45.1633	376	456.94	564	624.08	725	717
45.1837	364	420.76	528	632.78	655	740
45.2041	420	443.54	523	616.54	707	719
45.2245	384	453.59	555	569.56	628	714
45.2449	416	401.33	558	593.92	670	711
45.2653	411	458.95	518	570.14	661	732
45.2858	406	444.88	554	600.3	635	732
45.3062	377	448.9	569	538.24	658	705
45.3266	371	424.11	525	558.54	651	644
45.347	400	428.8	576	552.16	618	673
45.3674	353	444.21	543	587.54	641	721
45.3878	426	432.82	519	602.62	641	655
45.4082	410	430.14	552	581.74	624	659
45.4286	386	412.72	537	568.4	610	658
45.449	405	421.43	521	562.6	611	636
45.4694	393	436.84	510	589.28	600	655
45.4898	405	420.76	537	567.82	601	647
45.5102	411	432.15	493	581.16	634	630
45.5307	401	436.17	556	566.66	633	597
45.5511	358	434.16	493	541.14	580	594
45.5715	395	409.37	572	558.54	606	601
45.5919	384	414.73	528	576.52	562	641
45.6123	393	393.29	542	566.08	600	604
45.6327	377	428.13	528	588.7	577	574
45.6531	390	436.17	512	561.44	596	572
45.6735	384	429.47	471	558.54	650	567
45.6939	379	393.96	566	531.86	612	590
45.7143	422	395.3	528	510.98	582	565
45.7347	416	429.47	510	553.9	645	548
45.7551	371	393.96	484	550.42	553	576
45.7756	434	466.99	545	528.38	607	576
45.796	366	400.66	561	562.02	635	610
45.8164	395	428.13	520	535.92	565	557
45.8368	385	393.96	546	552.16	610	526
45.8572	373	432.82	479	520.84	579	587
45.8776	363	407.36	511	536.5	548	560
45.898	381	414.06	518	530.7	560	535
45.9184	395	429.47	491	571.3	594	591
45.9388	362	393.29	534	517.94	593	561
45.9592	370	426.79	513	531.86	550	548
45.9796	412	428.13	506	564.92	605	546
46	413	420.09	498	530.7	569	559
46.0204	346	428.13	480	522.58	559	515
46.0409	394	388.6	521	520.84	611	547
46.0613	392	395.97	485	522.58	539	543
46.0817	405	404.68	545	530.7	588	544
46.1021	364	424.11	497	546.94	583	529
46.1225	422	429.47	494	536.5	527	572
46.1429	391	436.17	503	535.92	548	578
46.1633	417	400.66	505	527.8	588	508
46.1837	402	412.05	519	495.9	585	517
46.2041	372	436.84	505	521.42	574	510
46.2245	402	452.92	478	557.38	546	581
46.2449	387	417.41	557	524.9	605	540
46.2653	383	418.08	519	542.88	568	458
46.2858	378	438.85	500	534.18	569	542
46.3062	382	411.38	495	517.94	556	484
46.3266	398	408.7	484	510.4	587	530
46.347	410	397.98	511	506.34	571	519
46.3674	370	402.67	459	527.22	571	497
46.3878	399	404.01	481	533.02	592	528
46.4082	392	410.04	515	516.2	511	530
46.4286	385	389.94	485	549.84	567	574
46.449	403	412.72	509	524.32	581	535
46.4694	375	390.61	506	526.64	525	490
46.4898	397	430.14	539	558.54	568	525
46.5102	405	428.13	491	534.76	585	530
46.5307	387	423.44	480	543.46	565	531
46.5511	402	425.45	520	527.8	567	508
46.5715	391	400.66	460	528.96	540	535
46.5919	353	411.38	484	522	544	530
46.6123	360	406.02	493	517.36	517	550
46.6327	396	389.27	480	527.8	538	531
46.6531	396	418.08	517	535.34	502	521
46.6735	377	428.8	525	497.64	577	505
46.6939	385	436.17	535	514.46	576	490
46.7143	382	376.54	515	523.74	538	454
46.7347	401	413.39	499	531.28	573	521
46.7551	371	404.68	531	504.6	544	533
46.7756	377	393.96	513	503.44	542	504
46.796	374	393.96	491	532.44	556	511
46.8164	427	399.99	499	516.78	565	491
46.8368	377	390.61	491	528.38	523	489
46.8572	383	410.71	509	537.08	551	492
46.8776	375	432.15	525	506.34	572	481
46.898	398	418.75	483	559.7	554	525
46.9184	352	412.72	488	521.42	555	490
46.9388	368	394.63	492	502.28	549	513
46.9592	358	393.96	498	534.76	516	493
46.9796	379	420.76	496	526.64	514	500
47	395	419.42	536	516.78	543	551
47.0205	368	415.4	469	515.62	531	507
47.0409	378	391.95	516	541.14	537	493
47.0613	390	427.46	487	494.74	525	489
47.0817	384	436.84	475	493.58	515	499
47.1021	363	375.87	476	508.08	539	520
47.1225	368	388.6	486	541.14	543	544
47.1429	398	426.79	519	483.14	527	512
47.1633	414	420.09	501	515.62	527	486
47.1837	376	444.21	478	560.86	511	525
47.2041	363	423.44	491	494.74	527	485
47.2245	404	406.69	471	512.14	507	531
47.2449	368	402	495	507.5	531	501
47.2653	400	381.9	510	514.46	515	491
47.2858	411	410.04	515	541.72	549	530
47.3062	384	394.63	494	515.62	553	491
47.3266	373	376.54	471	530.12	551	472
47.347	365	391.95	469	505.76	568	501
47.3674	390	402.67	527	519.1	547	479
47.3878	348	398.65	490	544.62	569	529
47.4082	371	424.78	489	513.3	531	490
47.4286	379	396.64	527	532.44	539	496
47.449	432	387.93	501	522.58	556	516
47.4694	389	399.99	486	533.02	530	505
47.4898	376	424.11	521	504.6	561	492
47.5102	355	406.02	489	491.26	542	492
47.5307	354	402	505	509.24	556	525
47.5511	352	431.48	496	510.4	509	497
47.5715	390	402.67	494	508.08	544	482
47.5919	385	396.64	497	501.12	511	488
47.6123	361	410.04	520	520.84	561	507
47.6327	411	420.76	505	515.04	595	461
47.6531	378	412.72	472	502.86	528	490
47.6735	372	417.41	465	533.02	524	504
47.6939	368	415.4	482	521.42	561	516
47.7143	376	399.32	438	519.68	538	437
47.7347	397	433.49	530	530.7	512	453
47.7551	379	410.04	483	531.86	558	467
47.7756	346	410.71	516	512.72	552	467
47.796	418	407.36	514	523.16	556	476
47.8164	372	422.1	507	506.34	528	518
47.8368	378	418.75	481	501.12	481	516
47.8572	354	403.34	487	537.66	531	499
47.8776	354	396.64	469	515.04	557	465
47.898	405	387.26	471	540.56	572	495
47.9184	376	390.61	465	523.74	549	488
47.9388	371	410.04	465	517.94	535	497
47.9592	354	407.36	521	484.3	567	469
47.9796	374	437.51	472	539.98	564	470
48	357	364.48	510	574.2	541	494
48.0205	358	428.13	524	539.4	529	511
48.0409	387	419.42	497	533.6	525	451
48.0613	357	401.33	489	487.2	516	470
48.0817	373	418.08	509	504.6	537	484
48.1021	374	382.57	463	516.78	544	492
48.1225	363	427.46	474	541.14	551	454
48.1429	373	402	453	521.42	529	489
48.1633	397	420.09	481	527.8	514	473
48.1837	367	423.44	472	528.96	487	504
48.2041	370	388.6	509	486.62	565	483
48.2245	380	399.99	506	493.58	509	473
48.2449	398	416.07	475	516.2	497	466
48.2654	343	395.97	453	523.74	547	506
48.2858	399	393.29	537	535.34	488	478
48.3062	384	421.43	502	506.34	531	489
48.3266	351	397.31	501	504.02	542	517
48.347	330	410.04	477	516.2	529	474
48.3674	359	400.66	506	511.56	559	495
48.3878	393	410.04	485	504.6	540	483
48.4082	389	399.99	468	509.82	527	515
48.4286	366	438.18	497	526.06	574	497
48.449	351	428.8	506	517.36	516	520
48.4694	374	424.78	475	510.4	559	452
48.4898	381	403.34	496	545.78	544	502
48.5102	401	414.73	513	504.02	550	512
48.5307	348	398.65	560	508.08	563	483
48.5511	386	420.76	502	515.62	535	528
48.5715	385	412.05	458	510.4	525	505
48.5919	420	438.85	508	512.72	557	468
48.6123	408	410.04	469	529.54	507	486
48.6327	372	423.44	473	512.14	563	485
48.6531	381	445.55	492	520.84	559	484
48.6735	410	431.48	490	527.22	508	466
48.6939	385	401.33	462	523.74	543	474
48.7143	414	430.14	468	490.68	538	492
48.7347	404	408.7	520	521.42	561	516
48.7551	379	426.79	481	515.62	520	461
48.7756	386	409.37	529	487.2	525	482
48.796	374	409.37	486	541.72	537	539
48.8164	436	425.45	476	498.8	551	467
48.8368	342	399.99	471	557.38	535	462
48.8572	377	417.41	484	489.52	526	454
48.8776	385	402	475	480.24	506	521
48.898	366	424.78	539	524.9	522	513
48.9184	408	440.19	494	493.58	531	506
48.9388	396	422.77	451	506.34	527	466
48.9592	369	418.08	511	553.9	544	473
48.9796	406	410.71	469	510.98	513	502
49	402	416.07	483	505.18	565	493
49.0205	380	411.38	532	503.44	560	494
49.0409	393	391.95	487	538.24	567	513
49.0613	371	465.65	494	545.78	555	492
49.0817	362	420.09	489	505.18	554	473
49.1021	371	445.55	482	512.72	542	511
49.1225	387	408.7	492	516.2	546	473
49.1429	377	424.78	498	515.62	548	483
49.1633	392	406.02	475	490.68	539	470
49.1837	413	428.13	509	529.54	551	486
49.2041	412	402	489	508.66	570	514
49.2245	382	414.06	516	560.28	530	452
49.2449	382	432.15	506	522.58	539	504
49.2654	406	414.06	498	508.66	509	481
49.2858	381	434.83	502	505.76	560	472
49.3062	387	452.92	479	520.84	514	468
49.3266	416	433.49	493	536.5	570	462
49.347	387	409.37	497	529.54	552	513
49.3674	387	402	484	557.38	568	493
49.3878	404	424.78	503	479.66	530	521
49.4082	383	432.15	506	563.18	532	530
49.4286	354	420.76	517	514.46	559	517
49.449	411	402.67	508	540.56	518	464
49.4694	389	418.75	496	517.94	542	529
49.4898	377	425.45	468	500.54	550	516
49.5102	382	440.86	476	511.56	536	472
49.5307	399	419.42	487	526.06	541	489
49.5511	409	402	512	513.88	519	517
49.5715	389	422.77	508	555.06	548	480
49.5919	358	399.99	521	504.02	500	493
49.6123	399	406.69	511	536.5	579	515
49.6327	392	426.12	529	533.02	568	510
49.6531	387	435.5	534	504.6	553	508
49.6735	418	437.51	512	533.6	564	517
49.6939	404	438.18	488	516.2	584	492
49.7143	411	402	489	528.96	540	498
49.7347	420	418.75	470	537.08	542	518
49.7551	413	429.47	533	546.94	536	463
49.7756	399	424.78	489	516.2	547	537
49.796	435	420.09	528	553.9	541	484
49.8164	387	418.75	533	547.52	537	481
49.8368	383	426.12	520	543.46	571	479
49.8572	386	430.14	533	520.84	546	462
49.8776	392	440.86	492	539.98	573	474
49.898	454	432.82	556	545.2	562	493
49.9184	398	429.47	471	536.5	572	505
49.9388	389	437.51	504	551.58	599	483
49.9592	448	445.55	509	541.72	530	491
49.9796	427	428.13	501	538.82	592	504
50	424	426.12	524	535.34	575	481
50.0205	468	456.94	511	552.16	576	503
50.0409	493	451.58	515	565.5	590	526
50.0613	456	438.85	539	537.08	564	543
50.0817	502	458.28	479	532.44	609	519
50.1021	473	444.21	494	534.76	489	476
50.1225	475	466.99	522	541.72	570	505
50.1429	565	459.62	499	578.26	557	508
50.1633	538	460.96	517	551	598	530
50.1837	546	454.93	515	585.22	587	508
50.2041	616	496.47	576	551	573	487
50.2245	655	481.06	547	573.04	588	523
50.2449	675	508.53	516	578.84	585	523
50.2654	693	492.45	510	585.22	575	520
50.2858	750	572.18	588	599.14	590	541
50.3062	835	595.63	530	584.06	552	507
50.3266	979	626.45	556	607.26	637	492
50.347	1126	690.77	528	642.06	602	531
50.3674	1388	823.43	614	624.66	637	543
50.3878	1538	903.83	625	665.84	616	544
50.4082	1796	1103.49	590	638	629	524
50.4286	1989	1193.27	656	683.24	638	514
50.449	2117	1224.09	678	660.04	657	509
50.4694	1910	1237.49	655	653.08	678	518
50.4898	1677	1185.23	686	655.98	665	468
50.5103	1480	1262.95	732	655.4	644	517
50.5307	1399	1327.27	809	647.28	665	525
50.5511	1435	1354.07	781	647.86	653	507
50.5715	1295	1331.96	791	644.96	642	498
50.5919	1306	1276.35	812	655.98	668	504
50.6123	1143	1175.85	826	635.68	725	546
50.6327	951	1158.43	838	640.9	663	542
50.6531	803	1086.07	872	640.32	619	532
50.6735	684	997.63	830	644.38	649	528
50.6939	654	997.63	935	661.78	639	557
50.7143	577	921.92	878	659.46	642	493
50.7347	491	857.6	959	632.2	639	473
50.7551	559	779.21	961	665.26	672	506
50.7756	523	740.35	946	625.82	642	516
50.796	497	716.9	906	660.04	664	547
50.8164	470	694.79	928	698.9	707	502
50.8368	483	680.72	970	662.36	703	516
50.8572	453	656.6	886	703.54	721	524
50.8776	466	625.11	902	709.92	679	542
50.898	441	606.35	931	727.32	767	536
50.9184	413	564.81	868	750.52	748	503
50.9388	456	594.29	854	794.02	791	568
50.9592	461	582.9	816	755.16	752	550
50.9796	447	575.53	829	829.4	736	513
51	428	564.14	849	826.5	757	525
51.0205	426	542.03	804	804.46	788	559
51.0409	460	527.29	774	839.26	777	541
51.0613	424	545.38	704	843.32	747	528
51.0817	416	519.25	786	841	820	518
51.1021	422	543.37	745	833.46	829	527
51.1225	440	511.88	761	888.56	809	559
51.1429	420	525.28	711	850.28	841	544
51.1633	391	542.7	727	838.1	829	525
51.1837	421	507.86	687	879.86	866	566
51.2041	406	523.27	743	865.36	816	563
51.2245	422	520.59	722	836.94	781	572
51.2449	385	499.15	685	812.58	820	518
51.2654	385	482.4	676	811.42	828	544
51.2858	383	497.14	697	771.4	781	562
51.3062	358	496.47	716	809.1	781	583
51.3266	398	485.75	699	762.7	784	600
51.347	386	472.35	709	798.66	817	561
51.3674	394	485.75	669	760.96	758	573
51.3878	365	470.34	731	759.8	806	563
51.4082	379	448.23	681	745.88	756	563
51.4286	391	477.71	663	726.16	745	611
51.449	365	463.64	670	725	764	606
51.4694	358	469	680	699.48	728	584
51.4898	368	460.29	683	737.18	778	577
51.5103	415	444.21	633	716.3	777	553
51.5307	352	430.14	681	704.12	770	575
51.5511	407	491.11	668	660.62	807	601
51.5715	365	441.53	619	679.18	761	636
51.5919	357	446.89	612	660.04	789	620
51.6123	373	458.28	608	643.8	742	570
51.6327	379	445.55	659	687.3	728	584
51.6531	391	426.12	627	673.38	769	619
51.6735	325	461.63	611	664.1	708	580
51.6939	389	434.16	614	650.76	739	603
51.7143	388	434.16	591	643.8	699	600
51.7347	378	416.74	601	640.32	746	625
51.7552	337	434.83	629	637.42	720	629
51.7756	367	434.83	605	606.1	683	624
51.796	348	446.22	573	624.66	706	591
51.8164	395	449.57	545	640.9	692	651
51.8368	404	432.15	553	599.14	681	598
51.8572	372	449.57	563	613.64	693	645
51.8776	371	454.93	573	613.06	661	619
51.898	401	426.79	593	630.46	699	630
51.9184	370	426.12	540	567.24	683	614
51.9388	364	420.09	597	584.06	671	620
51.9592	383	424.11	602	601.46	719	571
51.9796	399	406.02	552	615.38	626	598
52	345	389.94	548	626.98	684	614
52.0205	364	399.99	537	584.64	638	600
52.0409	346	420.76	569	584.06	681	590
52.0613	369	406.69	510	584.06	641	607
52.0817	368	429.47	513	589.86	677	628
52.1021	349	435.5	509	579.42	612	560
52.1225	342	432.82	531	540.56	593	590
52.1429	378	436.17	506	575.36	608	606
52.1633	357	413.39	525	548.68	579	584
52.1837	353	422.77	523	555.64	618	600
52.2041	379	461.63	511	556.8	621	588
52.2245	401	433.49	485	558.54	635	566
52.2449	367	402	494	581.74	622	550
52.2654	348	426.79	556	575.36	632	613
52.2858	347	404.68	562	546.36	637	583
52.3062	378	432.82	519	534.18	646	548
52.3266	372	417.41	518	554.48	594	506
52.347	351	414.06	523	566.08	587	542
52.3674	340	408.7	507	551	590	597
52.3878	350	377.21	489	530.7	617	558
52.4082	362	428.13	483	552.74	592	549
52.4286	353	393.96	531	549.84	597	559
52.449	357	377.88	541	533.02	570	519
52.4694	357	405.35	484	500.54	560	525
52.4898	369	401.33	498	524.32	560	541
52.5103	375	387.93	495	536.5	528	520
52.5307	350	422.77	527	534.76	569	510
52.5511	353	391.28	465	550.42	589	529
52.5715	378	431.48	509	490.68	567	538
52.5919	394	439.52	522	531.28	545	501
52.6123	369	409.37	495	523.74	594	548
52.6327	396	423.44	446	551	578	581
52.6531	370	387.26	475	538.82	576	546
52.6735	341	431.48	508	541.14	573	570
52.6939	380	377.21	481	539.98	569	544
52.7143	345	422.77	490	511.56	589	478
52.7347	351	402.67	494	520.84	522	502
52.7552	397	401.33	473	487.78	514	548
52.7756	400	417.41	498	524.32	560	519
52.796	369	422.77	488	519.1	588	495
52.8164	335	415.4	477	524.32	549	512
52.8368	347	400.66	484	508.66	532	517
52.8572	326	404.68	500	514.46	563	504
52.8776	340	393.29	457	502.86	520	493
52.898	350	394.63	457	532.44	536	546
52.9184	380	420.76	514	524.32	529	497
52.9388	350	390.61	496	504.6	545	471
52.9592	365	379.89	467	528.96	511	500
52.9796	350	412.72	476	501.12	546	490
53	377	388.6	504	520.84	549	527
53.0205	346	414.06	502	512.72	530	496
53.0409	370	412.05	436	541.14	521	526
53.0613	360	395.3	473	525.48	548	498
53.0817	376	383.24	498	491.26	515	486
53.1021	355	382.57	452	538.24	509	506
53.1225	346	437.51	463	495.9	525	510
53.1429	325	381.9	471	542.3	536	502
53.1633	385	412.05	500	519.68	513	497
53.1837	383	416.74	470	521.42	529	476
53.2041	370	392.62	508	495.32	541	489
53.2245	357	414.06	465	493.58	588	444
53.2449	374	368.5	476	476.18	560	534
53.2654	361	401.33	475	517.36	525	481
53.2858	363	418.75	471	493	552	498
53.3062	338	410.71	469	491.26	567	485
53.3266	370	395.3	504	498.8	508	437
53.347	346	426.12	473	488.36	516	441
53.3674	332	389.94	493	522	558	511
53.3878	351	420.76	461	492.42	514	514
53.4082	364	415.4	473	478.5	523	476
53.4286	359	404.01	409	512.72	492	456
53.449	379	382.57	467	499.96	516	463
53.4694	339	422.1	483	491.26	552	438
53.4898	377	367.16	466	493	510	497
53.5103	345	397.31	454	508.08	523	488
53.5307	345	410.04	462	492.42	538	454
53.5511	351	414.73	450	481.98	503	426
53.5715	348	399.99	470	481.98	509	509
53.5919	361	410.04	473	510.98	530	474
53.6123	392	433.49	461	491.26	518	444
53.6327	374	417.41	430	502.28	534	467
53.6531	328	434.16	461	495.32	523	473
53.6735	356	408.03	522	522	501	482
53.6939	389	389.27	501	497.06	522	491
53.7143	360	404.68	480	488.36	545	498
53.7347	358	414.73	435	493.58	465	486
53.7552	373	377.21	519	530.7	484	478
53.7756	345	401.33	475	506.92	510	455
53.796	375	370.51	478	490.1	585	442
53.8164	355	377.21	493	494.74	538	458
53.8368	332	410.04	441	524.32	560	461
53.8572	391	371.85	444	505.76	504	464
53.8776	379	414.73	488	513.88	510	442
53.898	353	414.73	489	501.7	562	505
53.9184	374	422.77	530	495.32	502	456
53.9388	364	397.98	477	505.18	521	487
53.9592	357	418.08	491	484.88	517	460
53.9796	388	427.46	482	462.84	474	476
54.0001	353	397.31	431	505.18	531	460
54.0205	351	380.56	463	490.68	529	444
54.0409	372	374.53	465	516.2	497	453
54.0613	361	384.58	480	513.88	510	475
54.0817	360	361.8	453	519.68	529	453
54.1021	389	387.93	460	495.9	493	468
54.1225	364	370.51	476	457.04	514	435
54.1429	348	385.25	478	491.26	487	510
54.1633	358	379.22	498	478.5	512	469
54.1837	345	397.98	492	511.56	529	461
54.2041	350	390.61	438	503.44	507	455
54.2245	341	393.96	460	479.08	534	469
54.2449	366	385.25	477	506.34	554	469
54.2654	349	406.69	443	526.64	481	451
54.2858	336	406.69	453	497.64	526	448
54.3062	384	392.62	455	483.72	530	469
54.3266	381	384.58	449	468.64	506	501
54.347	392	414.06	433	486.62	517	445
54.3674	330	362.47	474	493.58	534	489
54.3878	352	380.56	476	490.68	518	456
54.4082	351	422.77	467	501.7	504	436
54.4286	337	365.82	504	524.32	523	438
54.449	354	377.88	450	497.06	491	415
54.4694	349	434.16	489	520.26	518	439
54.4898	347	375.87	525	481.4	497	441
54.5103	315	400.66	433	504.02	536	457
54.5307	347	425.45	478	504.6	514	473
54.5511	362	410.71	461	505.76	512	443
54.5715	407	374.53	442	498.22	476	474
54.5919	371	404.68	464	498.22	551	476
54.6123	368	395.3	444	477.92	546	438
54.6327	322	397.31	448	506.92	484	430
54.6531	357	410.04	436	519.1	505	448
54.6735	320	404.01	448	486.04	530	465
54.6939	390	412.72	451	512.72	498	414
54.7143	334	386.59	507	495.32	497	429
54.7347	358	409.37	459	522.58	486	441
54.7552	348	368.5	474	520.84	478	466
54.7756	334	378.55	456	505.76	515	455
54.796	345	393.29	457	505.18	508	452
54.8164	353	380.56	488	481.4	498	432
54.8368	354	381.23	482	493	505	519
54.8572	326	418.08	464	481.98	508	435
54.8776	360	422.77	468	513.3	509	442
54.898	376	393.96	463	484.3	512	486
54.9184	364	422.1	469	494.16	495	455
54.9388	351	418.75	485	502.28	531	422
54.9592	343	406.69	431	493.58	497	429
54.9796	355	376.54	488	475.02	534	431
55.0001	382	393.96	490	511.56	522	435
55.0205	329	385.25	458	496.48	517	465
55.0409	328	391.95	484	475.6	494	457
55.0613	354	387.26	427	481.98	502	451
55.0817	377	371.18	490	490.68	527	454
55.1021	351	411.38	449	524.32	495	458
55.1225	365	402.67	464	506.92	501	518
55.1429	379	393.96	448	493.58	490	474
55.1633	345	399.99	482	495.9	518	433
55.1837	335	414.73	462	502.86	496	421
55.2041	358	393.96	474	519.1	503	439
55.2245	333	392.62	461	486.04	523	447
55.245	402	402	464	492.42	530	427
55.2654	368	378.55	494	465.16	534	420
55.2858	363	422.77	503	469.8	517	424
55.3062	364	401.33	444	493	493	448
55.3266	308	395.97	429	490.68	518	485
55.347	383	410.04	471	482.56	507	448
55.3674	367	402.67	447	486.62	518	458
55.3878	317	408.03	464	510.98	494	485
55.4082	379	385.25	480	491.26	534	449
55.4286	370	387.93	467	467.48	531	444
55.449	376	390.61	422	486.04	482	479
55.4694	350	375.87	449	486.04	493	503
55.4898	362	379.89	468	477.34	491	445
55.5103	353	417.41	454	466.32	505	459
55.5307	402	363.81	469	492.42	469	443
55.5511	388	370.51	459	497.64	513	446
55.5715	329	371.18	459	498.22	489	479
55.5919	346	403.34	468	501.7	512	468
55.6123	322	379.22	457	493	549	434
55.6327	314	397.98	443	498.22	482	478
55.6531	353	383.91	450	505.18	505	403
55.6735	343	411.38	413	472.7	489	467
55.6939	382	414.06	439	506.92	488	401
55.7143	366	399.99	463	524.32	489	447
55.7347	316	396.64	455	466.9	479	438
55.7552	344	387.93	431	456.46	476	463
55.7756	381	396.64	495	468.64	495	436
55.796	342	410.04	467	517.94	512	414
55.8164	368	379.89	478	488.94	499	460
55.8368	395	382.57	477	481.4	512	434
55.8572	323	410.04	446	501.12	481	466
55.8776	394	401.33	478	489.52	501	414
55.898	378	371.85	455	470.96	487	424
55.9184	366	379.89	491	511.56	519	429
55.9388	330	382.57	432	483.14	460	410
55.9592	354	401.33	450	484.3	504	435
55.9796	383	411.38	460	484.88	486	451
56.0001	322	377.21	450	480.24	479	413
56.0205	362	383.91	452	493	497	443
56.0409	348	395.97	463	487.78	494	484
56.0613	332	397.31	478	479.08	499	409
56.0817	336	416.74	431	502.28	468	433
56.1021	332	410.71	459	493.58	460	443
56.1225	364	398.65	469	512.14	505	459
56.1429	350	391.28	450	493	466	448
56.1633	393	389.94	475	497.06	477	452
56.1837	360	386.59	446	480.24	512	429
56.2041	341	389.27	477	486.62	493	417
56.2245	357	412.05	454	491.26	482	461
56.245	371	391.28	443	511.56	510	434
56.2654	328	368.5	457	468.06	493	443
56.2858	342	410.71	483	481.4	480	422
56.3062	339	422.77	476	512.72	534	457
56.3266	349	381.9	483	506.92	514	438
56.347	343	407.36	468	497.64	530	461
56.3674	367	369.17	470	490.68	478	408
56.3878	345	378.55	492	493	508	444
56.4082	348	373.86	477	485.46	492	445
56.4286	342	387.26	489	459.94	489	464
56.449	362	400.66	465	517.36	502	427
56.4694	369	398.65	421	519.68	503	449
56.4898	337	397.98	431	475.6	497	425
56.5103	334	405.35	487	515.04	498	447
56.5307	362	398.65	443	469.22	544	471
56.5511	366	395.97	476	482.56	488	431
56.5715	342	396.64	456	502.28	521	441
56.5919	367	399.99	480	475.6	483	390
56.6123	379	416.74	460	500.54	487	473
56.6327	384	381.23	476	494.16	519	462
56.6531	344	391.95	447	491.26	468	442
56.6735	384	388.6	456	489.52	470	438
56.6939	379	417.41	430	497.64	494	407
56.7143	361	365.82	469	494.74	481	441
56.7347	362	414.73	445	480.82	498	451
56.7552	366	371.85	427	486.04	507	426
56.7756	351	373.86	440	484.88	524	451
56.796	306	389.94	466	472.7	503	436
56.8164	365	382.57	486	494.16	513	469
56.8368	368	411.38	482	506.92	499	420
56.8572	348	391.28	453	480.24	489	449
56.8776	361	407.36	485	497.64	516	436
56.898	335	413.39	435	446.02	487	459
56.9184	379	421.43	425	488.94	521	435
56.9388	348	381.9	415	494.16	476	412
56.9592	355	402	439	473.28	456	469
56.9796	368	409.37	465	444.28	498	457
57.0001	333	395.3	467	495.9	519	458
57.0205	378	389.94	434	480.82	495	427
57.0409	349	370.51	458	491.84	514	465
57.0613	374	381.23	483	523.16	454	426
57.0817	354	398.65	501	515.62	497	439
57.1021	344	408.7	463	472.12	485	416
57.1225	340	402.67	465	495.9	509	448
57.1429	334	414.73	489	479.66	541	470
57.1633	391	386.59	487	485.46	499	425
57.1837	351	386.59	457	504.02	448	437
57.2041	388	372.52	447	494.74	542	433
57.2245	365	379.89	451	458.78	478	452
57.245	373	436.17	453	490.1	498	474
57.2654	373	373.86	467	475.02	491	444
57.2858	351	429.47	470	502.86	472	412
57.3062	366	382.57	438	476.18	494	427
57.3266	360	363.81	460	482.56	500	424
57.347	387	371.18	451	494.74	494	454
57.3674	348	390.61	490	486.04	483	470
57.3878	373	387.93	458	504.02	504	428
57.4082	331	412.72	494	508.08	482	437
57.4286	349	399.99	454	485.46	514	425
57.449	321	420.76	424	486.04	476	443
57.4694	339	390.61	469	485.46	503	453
57.4899	369	406.02	416	462.26	485	430
57.5103	321	420.76	463	481.98	492	432
57.5307	356	413.39	451	498.22	498	411
57.5511	368	424.78	455	504.02	549	451
57.5715	354	361.13	453	495.32	477	460
57.5919	346	373.86	452	479.08	499	436
57.6123	348	389.27	433	457.04	524	438
57.6327	373	415.4	473	506.92	497	442
57.6531	390	407.36	463	510.4	462	444
57.6735	346	406.02	457	476.18	514	445
57.6939	379	404.01	482	479.08	486	445
57.7143	351	402.67	416	495.9	499	462
57.7347	371	412.72	443	472.12	481	417
57.7552	355	448.23	445	503.44	470	416
57.7756	344	404.01	464	466.32	531	405
57.796	377	395.97	476	476.18	515	428
57.8164	343	386.59	500	500.54	534	453
57.8368	333	375.2	453	479.66	512	414
57.8572	383	366.49	455	478.5	503	448
57.8776	369	387.93	438	502.86	480	439
57.898	371	397.31	447	480.82	474	460
57.9184	383	406.69	446	502.28	514	425
57.9388	333	372.52	447	464	523	447
57.9592	324	362.47	462	477.92	483	451
57.9796	359	403.34	454	468.64	515	461
58.0001	319	414.06	436	468.06	484	434
58.0205	354	395.3	482	515.04	472	446
58.0409	333	371.85	471	483.72	526	436
58.0613	365	390.61	440	505.18	505	451
58.0817	383	391.95	405	478.5	509	415
58.1021	365	401.33	469	513.88	462	447
58.1225	324	370.51	466	494.74	483	464
58.1429	325	377.88	453	483.72	482	442
58.1633	350	387.93	433	481.98	514	436
58.1837	357	373.19	470	473.28	469	445
58.2041	360	391.28	465	481.98	488	427
58.2245	376	383.91	440	513.3	524	434
58.245	345	408.03	453	479.08	480	426
58.2654	354	388.6	478	476.76	509	426
58.2858	385	369.84	426	463.42	506	441
58.3062	343	395.97	457	490.68	487	448
58.3266	331	395.97	457	476.18	486	451
58.347	330	384.58	472	501.7	461	438
58.3674	358	370.51	455	461.68	521	423
58.3878	364	376.54	447	486.62	471	428
58.4082	374	384.58	463	481.98	496	407
58.4286	368	388.6	487	474.44	526	406
58.449	340	391.28	469	515.04	502	433
58.4694	364	400.66	459	520.84	534	436
58.4899	321	397.31	432	472.12	519	442
58.5103	337	412.72	483	488.94	486	411
58.5307	335	379.89	481	479.66	512	450
58.5511	346	399.32	474	527.22	511	446
58.5715	367	388.6	384	484.3	471	422
58.5919	331	375.2	437	460.52	502	429
58.6123	373	363.14	450	462.26	485	412
58.6327	352	386.59	513	487.2	531	421
58.6531	340	399.32	450	482.56	517	451
58.6735	365	413.39	446	512.14	491	435
58.6939	347	397.98	440	475.6	500	450
58.7143	360	401.33	471	494.16	495	426
58.7348	377	405.35	477	489.52	520	461
58.7552	397	383.91	446	498.8	510	435
58.7756	365	382.57	443	503.44	475	473
58.796	351	393.29	501	535.34	487	450
58.8164	397	380.56	435	467.48	492	458
58.8368	365	395.3	509	476.76	529	449
58.8572	363	373.19	487	512.14	452	452
58.8776	363	373.19	468	494.16	501	438
58.898	358	383.91	470	473.28	493	423
58.9184	336	357.11	464	494.16	488	462
58.9388	361	395.97	481	468.06	479	448
58.9592	346	370.51	473	489.52	453	462
58.9796	394	383.24	458	508.08	486	440
59.0001	336	385.92	456	471.54	457	420
59.0205	350	418.08	435	491.26	520	425
59.0409	390	389.94	446	491.84	509	404
59.0613	346	410.71	482	480.24	511	442
59.0817	387	378.55	443	494.74	551	444
59.1021	350	389.27	464	472.7	503	428
59.1225	350	406.69	426	515.62	482	427
59.1429	325	382.57	476	476.76	488	393
59.1633	309	414.73	448	475.02	487	435
59.1837	345	393.29	465	503.44	485	428
59.2041	323	388.6	450	495.32	480	453
59.2245	355	426.12	447	524.32	477	452
59.245	388	381.9	455	510.98	470	413
59.2654	373	375.2	448	464	490	463
59.2858	354	390.61	492	470.96	521	419
59.3062	345	371.18	466	480.82	508	452
59.3266	352	408.7	438	464	451	392
59.347	371	390.61	470	491.26	515	400
59.3674	332	402.67	466	519.1	503	446
59.3878	351	383.91	482	494.74	512	433
59.4082	352	393.29	455	519.68	486	480
59.4286	381	375.2	443	516.78	519	457
59.449	383	389.94	443	461.68	496	481
59.4694	340	395.3	456	506.34	492	431
59.4899	378	402	443	487.78	484	436
59.5103	343	381.9	461	477.92	457	453
59.5307	381	387.26	496	491.84	501	427
59.5511	369	393.96	458	525.48	456	449
59.5715	343	404.01	421	483.14	528	440
59.5919	360	428.8	461	478.5	494	431
59.6123	341	403.34	438	493	484	442
59.6327	352	416.74	458	479.66	505	472
59.6531	364	393.96	423	479.66	478	413
59.6735	366	399.32	438	501.7	504	457
59.6939	362	370.51	466	493.58	474	441
59.7143	340	393.29	445	474.44	529	438
59.7348	339	392.62	486	476.76	519	469
59.7552	345	378.55	470	458.2	497	445
59.7756	359	393.96	485	480.82	494	433
59.796	378	364.48	494	470.38	568	411
59.8164	379	403.34	481	503.44	459	495
59.8368	379	388.6	444	501.12	538	458
59.8572	353	377.88	471	518.52	525	444
59.8776	360	384.58	484	497.64	501	415
59.898	368	394.63	456	524.9	512	427
59.9184	353	404.68	453	481.98	518	439
59.9388	306	395.3	466	471.54	532	444
59.9592	326	359.79	463	515.62	518	470
59.9796	331	404.68	438	506.92	497	463
60.0001	360	388.6	429	461.1	475	476
60.0205	344	391.28	443	498.22	541	458
60.0409	337	371.85	480	477.34	488	443
60.0613	368	366.49	426	477.92	487	444
60.0817	378	358.45	430	512.72	530	402
60.1021	363	389.27	452	451.24	488	484
60.1225	315	409.37	422	481.98	480	453
60.1429	353	365.15	418	522	482	475
60.1633	336	385.25	440	509.82	536	428
60.1837	371	393.29	477	495.32	541	410
60.2041	329	376.54	443	495.9	467	460
60.2245	388	428.8	455	457.62	493	429
60.245	383	369.84	446	498.22	500	426
60.2654	350	374.53	410	483.14	502	412
60.2858	382	387.26	479	481.98	480	465
60.3062	349	361.8	433	480.82	505	444
60.3266	367	408.03	479	489.52	506	426
60.347	321	404.01	473	477.34	502	452
60.3674	338	417.41	477	526.64	537	439
60.3878	370	371.85	446	491.26	539	469
60.4082	348	409.37	470	462.84	493	478
60.4286	360	367.83	486	483.14	466	473
60.449	349	410.04	481	530.12	483	451
60.4694	372	406.02	470	504.02	521	423
60.4899	355	397.98	464	469.8	495	434
60.5103	352	396.64	453	475.6	523	401
60.5307	373	386.59	479	493.58	525	449
60.5511	346	358.45	456	488.94	491	459
60.5715	346	413.39	446	476.76	530	406
60.5919	362	391.28	441	489.52	506	437
60.6123	336	402	448	519.68	483	436
60.6327	321	371.18	470	475.02	538	462
60.6531	338	409.37	486	527.22	492	429
60.6735	351	410.04	439	499.38	506	444
60.6939	338	404.68	470	488.94	502	460
60.7143	361	385.92	454	477.92	499	421
60.7348	385	379.89	447	494.74	506	463
60.7552	348	398.65	437	507.5	486	450
60.7756	361	393.29	479	511.56	492	463
[truncated: 942 more rows]

## Sheet: Fig.1b
Cu		Cu Cu-2p							Cu1Ni1 Cu-2p
Binding Energy (E)		Cu0 2p2/3	Cu0 2p1/2	Cu2p Scan C	Cu2p Scan D	Backgnd.	Envelope		Binding Energy (E)		Cu0 2p2/3	Cu0 2p1/2	Cu2p Scan C	Cu2p Scan D	Backgnd.	Envelope
eV	Counts / s (Resid. ?1)	Counts / s (Resid. ?1)	Counts / s (Resid. ?1)	Counts / s (Resid. ?1)	Counts / s (Resid. ?1)	Counts / s (Resid. ?1)	Counts / s (Resid. ?2)		eV	Counts / s (Resid. ?1)	Counts / s (Resid. ?1)	Counts / s (Resid. ?1)	Counts / s (Resid. ?1)	Counts / s (Resid. ?1)	Counts / s (Resid. ?1)	Counts / s (Resid. ?2)
960	49816.3	50035.4	50035.4	50035.4	50035.4	50035.4	50035.4		960.03	41492.7	41304.9	41304.9	41306.8	41304.9	41304.9	41306.8
959.9	50063.7	50029.8	50029.8	50029.8	50029.8	50029.8	50029.8		959.98	41566	41303.4	41303.4	41305.5	41303.4	41303.4	41305.5
959.8	50532.5	50023.9	50023.9	50023.9	50023.9	50023.9	50023.9		959.93	41709.7	41301.8	41301.8	41304.2	41301.8	41301.8	41304.2
959.7	50316.1	50017.9	50017.9	50017.9	50017.9	50017.9	50017.9		959.88	41266.8	41300.3	41300.3	41302.9	41300.3	41300.3	41302.9
959.6	50217.1	50011.6	50011.6	50011.6	50011.7	50011.6	50011.7		959.83	41404.9	41298.8	41298.8	41301.7	41298.8	41298.8	41301.7
959.5	50423.3	50005.4	50005.4	50005.4	50005.4	50005.4	50005.4		959.78	41270.3	41297.2	41297.2	41300.5	41297.2	41297.2	41300.5
959.4	50264.6	49999	49999	49999	49999.2	49999	49999.2		959.73	41377.5	41295.7	41295.7	41299.3	41295.7	41295.7	41299.3
959.3	50245.3	49992.5	49992.5	49992.5	49992.7	49992.5	49992.7		959.68	41237.9	41294	41294	41298	41294	41294	41298
959.2	50301.7	49986	49986	49986	49986.2	49986	49986.2		959.63	41302	41292.4	41292.4	41296.8	41292.4	41292.4	41296.8
959.1	50094.4	49979.5	49979.5	49979.5	49979.8	49979.5	49979.8		959.58	41149.2	41290.6	41290.6	41295.5	41290.6	41290.6	41295.5
959	50088.1	49972.9	49972.9	49972.9	49973.3	49972.9	49973.3		959.53	41367.7	41288.8	41288.8	41294.2	41288.8	41288.8	41294.2
958.9	49865	49966	49966	49966	49966.7	49966	49966.7		959.48	41391	41287	41287	41293	41287	41287	41293
958.8	49858.6	49959.4	49959.4	49959.4	49960.3	49959.4	49960.3		959.43	41588.3	41285.2	41285.2	41291.9	41285.2	41285.2	41291.9
958.7	50384.4	49952.7	49952.7	49952.7	49953.9	49952.7	49953.9		959.38	41614.8	41283.5	41283.5	41290.8	41283.5	41283.5	41290.8
958.6	50225.2	49945.8	49945.8	49945.8	49947.4	49945.8	49947.4		959.33	41100.4	41281.7	41281.7	41289.8	41281.7	41281.7	41289.8
958.5	50222.8	49938.8	49938.8	49938.8	49941	49938.8	49941		959.28	41327.6	41279.9	41279.9	41288.9	41279.9	41279.9	41288.9
958.4	50011.9	49931.6	49931.6	49931.6	49934.5	49931.6	49934.5		959.23	41401.6	41278.1	41278.1	41288	41278.1	41278.1	41288
958.3	50180.3	49924.1	49924.1	49924.1	49928.1	49924.1	49928.1		959.18	41594.4	41276.3	41276.3	41287.1	41276.3	41276.3	41287.1
958.2	50335.1	49916.3	49916.3	49916.3	49921.6	49916.3	49921.6		959.13	41592.6	41274.4	41274.4	41286.3	41274.4	41274.4	41286.3
958.1	50142.7	49908.1	49908.1	49908.1	49915.1	49908.1	49915.1		959.08	41501.5	41272.5	41272.5	41285.6	41272.5	41272.5	41285.6
958	50194.3	49899.8	49899.8	49899.8	49909	49899.8	49909		959.03	41500.5	41270.6	41270.6	41285	41270.6	41270.6	41285
957.9	50072.1	49891.2	49891.2	49891.2	49903.3	49891.2	49903.3		958.98	41178.8	41268.6	41268.6	41284.4	41268.6	41268.6	41284.4
957.8	50106.8	49882.6	49882.6	49882.6	49898.4	49882.6	49898.4		958.93	41456.3	41266.5	41266.5	41283.9	41266.5	41266.5	41283.9
957.7	50091.6	49873.6	49873.6	49873.6	49894.1	49873.6	49894.1		958.88	41476	41264.5	41264.5	41283.5	41264.5	41264.5	41283.5
957.6	50286	49864.3	49864.3	49864.3	49890.8	49864.3	49890.8		958.83	41617.5	41262.5	41262.5	41283.4	41262.5	41262.5	41283.4
957.5	50349.2	49854.9	49854.9	49854.9	49889.1	49854.9	49889.1		958.78	41360.6	41260.5	41260.5	41283.4	41260.5	41260.5	41283.4
957.4	49971.8	49845.5	49845.5	49845.5	49889.2	49845.5	49889.2		958.73	41292.8	41258.4	41258.4	41283.4	41258.4	41258.4	41283.4
957.3	50303.7	49835.8	49835.8	49835.8	49891.3	49835.8	49891.3		958.68	41390.5	41256.2	41256.2	41283.5	41256.2	41256.2	41283.5
957.2	50264.5	49825.4	49825.4	49825.4	49895.5	49825.4	49895.5		958.63	41258.6	41253.9	41253.9	41283.8	41253.9	41253.9	41283.8
957.1	50183.2	49814.3	49814.3	49814.3	49902.4	49814.3	49902.4		958.58	41542.9	41251.6	41251.6	41284.2	41251.6	41251.6	41284.2
957	49950.3	49802.4	49802.4	49802.4	49912.7	49802.4	49912.7		958.53	41384.7	41249.2	41249.2	41284.8	41249.2	41249.2	41284.8
956.9	50344.9	49790.3	49790.3	49790.3	49927.4	49790.3	49927.4		958.48	41440.7	41246.9	41246.9	41285.7	41246.9	41246.9	41285.7
956.8	50620.8	49777.9	49777.9	49777.9	49947.4	49777.9	49947.4		958.43	41137.5	41244.6	41244.6	41286.8	41244.6	41244.6	41286.8
956.7	50645.1	49764.7	49764.7	49764.7	49973.1	49764.7	49973.1		958.38	41304.2	41242.3	41242.3	41288.2	41242.3	41242.3	41288.2
956.6	50633.6	49751.1	49751.2	49751.1	50005.8	49751.1	50005.9		958.33	41586.4	41240	41240	41289.9	41240	41240	41289.9
956.5	50328.8	49736.9	49737	49736.9	50046.4	49736.9	50046.5		958.28	41901.2	41237.6	41237.6	41291.9	41237.6	41237.6	41291.9
956.4	50490.7	49721.7	49721.9	49721.7	50095.7	49721.7	50095.9		958.23	41394.5	41235.3	41235.3	41294.3	41235.3	41235.3	41294.3
956.3	50531.6	49705.1	49705.5	49705.1	50154.3	49705.1	50154.7		958.18	41644.5	41233	41233	41297	41233	41233	41297
956.2	50498.6	49688	49688.6	49688	50224.2	49688	50224.9		958.13	41922.9	41230.7	41230.7	41300	41230.7	41230.7	41300
956.1	50731.9	49670	49671.1	49670	50306.3	49670	50307.5		958.08	41426.5	41228.2	41228.2	41303.4	41228.2	41228.2	41303.4
956	50960	49651.1	49653.1	49651.1	50401.6	49651.1	50403.6		958.03	41369.3	41225.7	41225.7	41307.1	41225.7	41225.7	41307.1
955.9	51125.1	49631.1	49634.6	49631.1	50510.7	49631.1	50514.1		957.98	41127.4	41223.2	41223.2	41311.2	41223.2	41223.2	41311.2
955.8	50803.7	49609.3	49615.1	49609.3	50633.5	49609.3	50639.3		957.93	41603.6	41220.5	41220.5	41315.7	41220.5	41220.5	41315.7
955.7	51226	49585.5	49595.1	49585.5	50770.4	49585.5	50779.9		957.88	41061	41217.9	41217.9	41320.7	41217.9	41217.9	41320.7
955.6	51281.7	49560.3	49575.8	49560.3	50921.8	49560.3	50937.4		957.83	41509	41215	41215	41326	41215	41215	41326
955.5	51568.5	49532.9	49557.9	49532.9	51086.8	49532.9	51111.8		957.78	41282.6	41212.1	41212.1	41331.8	41212.1	41212.1	41331.8
955.4	52065.9	49503.8	49543.3	49503.8	51264.7	49503.8	51304.3		957.73	41342.9	41209.1	41209.1	41338.1	41209.1	41209.1	41338.1
955.3	52281.2	49472.8	49534.7	49472.8	51454	49472.8	51515.9		957.68	41500.5	41206.2	41206.2	41345.1	41206.2	41206.2	41345.1
955.2	51856.7	49439.7	49535.1	49439.7	51652.2	49439.7	51747.5		957.63	41751	41203.3	41203.3	41352.8	41203.3	41203.3	41352.8
955.1	52397	49403.8	49548.8	49403.8	51855.6	49403.8	52000.7		957.58	41487.5	41200.4	41200.4	41361.2	41200.4	41200.4	41361.2
955	52413.6	49365.2	49582.6	49365.2	52060.9	49365.2	52278.4		957.53	41519.7	41197.5	41197.5	41370.3	41197.5	41197.5	41370.3
954.9	52503.7	49323	49644.6	49323	52263.1	49323	52584.7		957.48	41632.2	41194.6	41194.6	41380.1	41194.6	41194.6	41380.1
954.8	53077.3	49277.3	49746.3	49277.3	52457.1	49277.3	52926.2		957.43	41746.6	41191.4	41191.4	41390.5	41191.4	41191.4	41390.5
954.7	53503.1	49227.7	49902.3	49227.7	52637.5	49227.7	53312.1		957.38	41751.6	41188.1	41188.1	41401.5	41188.1	41188.1	41401.5
954.6	53775.2	49174	50130.6	49174	52798.5	49174	53755		957.33	41876.6	41184.8	41184.8	41413.4	41184.8	41184.8	41413.4
954.5	54676.5	49115.3	50452.7	49115.3	52933.4	49115.3	54270.8		957.28	41378.7	41181.3	41181.3	41426	41181.3	41181.3	41426
954.4	55059.7	49051.2	50894.4	49051.2	53036.5	49051.2	54879.6		957.23	41640.8	41177.8	41177.8	41439.5	41177.8	41177.8	41439.5
954.3	55720.1	48980.8	51484.2	48980.8	53101.8	48980.8	55605.3		957.18	41230.2	41174.1	41174.1	41453.8	41174.1	41174.1	41453.8
954.2	56277.7	48902.7	52253.1	48902.7	53124	48902.7	56474.4		957.13	41551.2	41170.3	41170.3	41468.9	41170.3	41170.3	41468.9
954.1	56807	48816.2	53232.9	48816.2	53099	48816.2	57515.7		957.08	41638.5	41166.3	41166.3	41484.9	41166.3	41166.3	41484.9
954	57719.7	48719.9	54453.1	48719.9	53023.4	48719.9	58756.6		957.03	41681.4	41162.2	41162.2	41501.9	41162.2	41162.2	41501.9
953.9	58774.1	48612.3	55936.9	48612.3	52895.1	48612.3	60219.7		956.98	42178.9	41158.1	41158.1	41519.9	41158.1	41158.1	41519.9
953.8	60155.1	48492.1	57697.3	48492.1	52713.5	48492.1	61918.6		956.93	41871.2	41153.8	41153.8	41539	41153.8	41153.8	41539
953.7	61665.2	48357.6	59730.5	48357.6	52478.7	48357.6	63851.6		956.88	41626.4	41149.4	41149.4	41559.1	41149.4	41149.4	41559.1
953.6	63398.2	48207	62011.1	48207	52192.3	48207	65996.3		956.83	41578.4	41145	41145	41580.3	41145	41145	41580.3
953.5	65341.3	48038.4	64485.4	48038.4	51856.4	48038.4	68303.5		956.78	41748	41140.5	41140.5	41602.8	41140.5	41140.5	41602.8
953.4	67587.1	47850	67069.8	47850	51474.4	47850	70694.2		956.73	42037.7	41136	41136	41626.4	41136	41136	41626.4
953.3	69796	47641.6	69650.2	47641.6	51051.4	47641.6	73060		956.68	41838.2	41131.5	41131.5	41651.3	41131.5	41131.5	41651.3
953.2	72204.7	47413.3	72086.6	47413.3	50593.1	47413.3	75266.4		956.63	42141	41126.9	41126.9	41677.4	41126.9	41126.9	41677.4
953.1	74888.7	47166.7	74222.9	47166.7	50106.7	47166.7	77163		956.58	41869	41122.1	41122.1	41704.7	41122.1	41122.1	41704.7
953	77044.9	46904	75902.3	46904	49599.8	46904	78598		956.53	42080	41117.2	41117.2	41733.2	41117.2	41117.2	41733.2
952.9	78212	46628.4	76985.1	46628.4	49080.2	46628.4	79436.9		956.48	41938.9	41112.3	41112.3	41763	41112.3	41112.3	41763
952.8	78857.5	46343.7	77369.3	46343.7	48556.2	46343.7	79581.7		956.43	41797.4	41107.2	41107.2	41794.1	41107.2	41107.2	41794.1
952.7	78366.8	46054.6	77005	46054.6	48035.8	46054.6	78986.2		956.38	41900.1	41102.1	41102.1	41826.5	41102.1	41102.1	41826.5
952.6	77050.2	45765.1	75902.5	45765.1	47526	45765.1	77663.5		956.33	41999.9	41096.9	41097	41860.2	41096.9	41096.9	41860.2
952.5	75399.3	45479.8	74132.1	45479.8	47033.7	45479.8	75686		956.28	41896.6	41091.6	41091.7	41895.1	41091.6	41091.6	41895.1
952.4	72684.8	45203.6	71813.5	45203.6	46565.2	45203.6	73175.1		956.23	41455.4	41086.2	41086.3	41931.3	41086.2	41086.2	41931.3
952.3	69779.1	44940.4	69098.1	44940.4	46125.3	44940.4	70283		956.18	41717	41080.6	41080.7	41968.7	41080.6	41080.6	41968.7
952.2	67587.4	44693.4	66149.4	44693.4	45717.6	44693.4	67173.6		956.13	41864.5	41075.1	41075.2	42007.3	41075.1	41075.1	42007.5
952.1	64656.2	44464.9	63124.7	44464.9	45344.4	44464.9	64004.3		956.08	42023	41069.4	41069.5	42047.2	41069.4	41069.4	42047.4
952	61986.9	44255.8	60160.8	44255.8	45006.4	44255.8	60911.4		956.03	41911.6	41063.7	41063.9	42088.4	41063.7	41063.7	42088.6
951.9	59962.2	44066.3	57365.1	44066.3	44702.7	44066.3	58001.5		955.98	42155	41057.9	41058.2	42130.7	41057.9	41057.9	42131
951.8	57637.9	43895.8	54813	43895.8	44432.1	43895.8	55349.3		955.93	41953.6	41052.1	41052.4	42174.1	41052.1	41052.1	42174.5
951.7	55978.2	43743	52548.7	43743	44192.2	43743	52997.8		955.88	42099.7	41046.1	41046.6	42218.6	41046.1	41046.1	42219.1
951.6	54405.7	43605.9	50589.3	43605.9	43979.9	43605.9	50963.3		955.83	42292.7	41040	41040.7	42264	41040	41040	42264.7
951.5	53373.6	43482.9	48931.4	43482.9	43792.4	43482.9	49241		955.78	42046.1	41033.8	41034.7	42310.3	41033.8	41033.8	42311.2
951.4	52350.1	43371.9	47556.3	43371.9	43626.6	43371.9	47811		955.73	42114.6	41027.5	41028.6	42357.4	41027.5	41027.5	42358.5
951.3	51370.7	43271.5	46436	43271.5	43479.9	43271.5	46644.4		955.68	42101.1	41021	41022.5	42405.2	41021	41021	42406.7
951.2	50778.7	43180.6	45538.1	43180.6	43350.1	43180.6	45707.6		955.63	42102.7	41014.3	41016.2	42453.6	41014.3	41014.3	42455.5
951.1	50595.1	43097	44827.6	43097	43234.1	43097	44964.7		955.58	42247	41007.5	41010	42502.5	41007.5	41007.5	42504.9
951	50055	43019.3	44271.4	43019.3	43129.6	43019.3	44381.7		955.53	41939	41000.5	41003.6	42551.7	41000.5	41000.5	42554.9
950.9	49107.1	42946.6	43839.7	42946.6	43034.8	42946.6	43927.8		955.48	42211.4	40993.2	40997.2	42601.1	40993.2	40993.2	42605.2
950.8	48402	42878.4	43506.4	42878.4	42948.6	42878.4	43576.6		955.43	42407.2	40985.6	40990.9	42650.6	40985.6	40985.6	42655.9
950.7	48682.4	42814.2	43249.7	42814.2	42869.7	42814.2	43305.1		955.38	42253.4	40977.9	40984.6	42700.1	40977.9	40977.9	42706.8
950.6	48497.7	42753.3	43051.1	42753.3	42796.9	42753.3	43094.7		955.33	42370.2	40969.9	40978.5	42749.4	40969.9	40969.9	42758
950.5	48142.5	42695.6	42896.4	42695.6	42729.7	42695.6	42930.5		955.28	42638.6	40961.8	40972.6	42798.5	40961.8	40961.8	42809.3
950.4	47579	42641.2	42774.7	42641.2	42667.7	42641.2	42801.2		955.23	42201.5	40953.5	40967.2	42847.1	40953.5	40953.5	42860.8
950.3	47310.4	42589.7	42677.2	42589.7	42610.2	42589.7	42697.8		955.18	42284.3	40945	40962.2	42895.2	40945	40945	42912.4
950.2	47021.7	42540.3	42596.9	42540.3	42556.1	42540.3	42612.7		955.13	42274.7	40936.3	40957.9	42942.5	40936.3	40936.3	42964.1
950.1	46615.5	42492.8	42529	42492.8	42504.9	42492.8	42541		955.08	42796.2	40927.4	40954.5	42988.9	40927.4	40927.4	43015.9
950	46416.7	42447.8	42470.5	42447.8	42457	42447.8	42479.7		955.03	43184.3	40918.3	40952	43034.1	40918.3	40918.3	43067.8
949.9	46202.1	42404.8	42418.9	42404.8	42411.8	42404.8	42425.9		954.98	42810.1	40908.9	40950.8	43078	40908.9	40908.9	43119.9
949.8	46252.3	42363.4	42372	42363.4	42368.6	42363.4	42377.2		954.93	43049.8	40899.2	40951.2	43120.4	40899.2	40899.2	43172.3
949.7	45797.1	42323.5	42328.8	42323.5	42327.5	42323.5	42332.7		954.88	42707	40889.3	40953.4	43161.1	40889.3	40889.3	43225.2
949.6	45490.8	42284.8	42287.9	42284.8	42287.8	42284.8	42290.9		954.83	42975.3	40879.1	40957.9	43200	40879.1	40879.1	43278.7
949.5	45738.1	42247	42248.8	42247	42249.2	42247	42251		954.78	42703.8	40868.5	40965.1	43236.7	40868.5	40868.5	43333.2
949.4	45995.9	42210.2	42211.3	42210.2	42211.8	42210.2	42212.9		954.73	42852.1	40857.6	40975.6	43271.1	40857.6	40857.6	43389.1
949.3	45384.3	42174.2	42174.8	42174.2	42175.3	42174.2	42175.9		954.68	42893.9	40846.4	40990	43303.2	40846.4	40846.4	43446.7
949.2	45664	42138.7	42139	42138.7	42139.5	42138.7	42139.8		954.63	42794.3	40834.7	41008.8	43332.4	40834.7	40834.7	43506.5
949.1	45643.9	42103.9	42104.1	42103.9	42104.5	42103.9	42104.7		954.58	43344	40822.5	41033	43358.7	40822.5	40822.5	43569.2
949	45109.9	42070	42070.1	42070	42070.4	42070	42070.5		954.53	42971.1	40809.9	41063.4	43382	40809.9	40809.9	43635.5
948.9	45203.1	42036.2	42036.3	42036.2	42036.5	42036.2	42036.6		954.48	43269	40796.9	41101.1	43402.2	40796.9	40796.9	43706.5
948.8	45240.2	42002.8	42002.9	42002.8	42003.1	42002.8	42003.1		954.43	43408.4	40783.5	41147.4	43419.2	40783.5	40783.5	43783.1
948.7	45036.9	41970	41970	41970	41970.1	41970	41970.1		954.38	43351.2	40769.7	41203.5	43432.7	40769.7	40769.7	43866.5
948.6	44574.8	41937.3	41937.3	41937.3	41937.4	41937.3	41937.4		954.33	43807.4	40755.5	41270.6	43442.7	40755.5	40755.5	43957.9
948.5	44905.8	41905.3	41905.3	41905.3	41905.4	41905.3	41905.4		954.28	43757.1	40740.6	41350.3	43448.9	40740.6	40740.6	44058.6
948.4	45015.4	41873.9	41873.9	41873.9	41874	41873.9	41874		954.23	44004.9	40725.2	41444.2	43451.2	40725.2	40725.2	44170.2
948.3	45090.6	41842.7	41842.7	41842.7	41842.8	41842.7	41842.8		954.18	44562.8	40709.2	41554	43449.5	40709.2	40709.2	44294.4
948.2	44795.7	41812	41812	41812	41812	41812	41812		954.13	44118.1	40692.4	41681.6	43443.6	40692.4	40692.4	44432.8
948.1	44611.3	41781.7	41781.7	41781.7	41781.7	41781.7	41781.7		954.08	44232.8	40674.8	41828.8	43433.5	40674.8	40674.8	44587.4
948	44706.2	41751.9	41751.9	41751.9	41751.9	41751.9	41751.9		954.03	44443.3	40656.4	41997.6	43419	40656.4	40656.4	44760.2
947.9	44508.8	41722.1	41722.1	41722.1	41722.1	41722.1	41722.1		953.98	44515.8	40637.2	42190.3	43400.1	40637.2	40637.2	44953.2
947.8	44420.1	41692.2	41692.2	41692.2	41692.2	41692.2	41692.2		953.93	44821.2	40617	42408.8	43376.7	40617	40617	45168.5
947.7	44451.8	41662.6	41662.6	41662.6	41662.6	41662.6	41662.6		953.88	44915.7	40595.8	42655.1	43348.8	40595.8	40595.8	45408.1
947.6	44089.5	41633.4	41633.4	41633.4	41633.4	41633.4	41633.4		953.83	45277.2	40573.5	42931.3	43316.3	40573.5	40573.5	45674.2
947.5	44352.3	41604.5	41604.5	41604.5	41604.5	41604.5	41604.5		953.78	45467.4	40550	43239.2	43279.2	40550	40550	45968.4
947.4	44699.2	41575.7	41575.7	41575.7	41575.7	41575.7	41575.7		953.73	45658.1	40525.4	43580.5	43237.5	40525.4	40525.4	46292.6
947.3	44454.6	41547.1	41547.1	41547.1	41547.1	41547.1	41547.1		953.68	45972.7	40499.4	43956.4	43191.1	40499.4	40499.4	46648.1
947.2	44286.9	41518.6	41518.6	41518.6	41518.6	41518.6	41518.6		953.63	46396.6	40472	44367.9	43140.1	40472	40472	47036
947.1	44120.5	41490	41490	41490	41490	41490	41490		953.58	46666	40443.2	44815.7	43084.6	40443.2	40443.2	47457.1
947	44336.1	41461.4	41461.4	41461.4	41461.4	41461.4	41461.4		953.53	47074.4	40412.7	45299.6	43024.4	40412.7	40412.7	47911.3
946.9	44117.9	41432.7	41432.7	41432.7	41432.7	41432.7	41432.7		953.48	47347.5	40380.5	45819	42959.5	40380.5	40380.5	48398
946.8	44111.9	41404.2	41404.2	41404.2	41404.2	41404.2	41404.2		953.43	47775.5	40346.4	46372.5	42890	40346.4	40346.4	48916.1
946.7	44257.9	41376.1	41376.1	41376.1	41376.1	41376.1	41376.1		953.38	48186.4	40310.4	46957.9	42816	40310.4	40310.4	49463.4
946.6	44248	41348.5	41348.5	41348.5	41348.5	41348.5	41348.5		953.33	48783.7	40272.5	47572	42737.6	40272.5	40272.5	50037.1
946.5	43848.8	41321.3	41321.3	41321.3	41321.3	41321.3	41321.3		953.28	49100.8	40232.5	48211	42654.8	40232.5	40232.5	50633.3
946.4	43877.9	41293.9	41293.9	41293.9	41293.9	41293.9	41293.9		953.23	49949.9	40190.3	48869.5	42567.7	40190.3	40190.3	51246.9
946.3	43900.1	41266.6	41266.6	41266.6	41266.6	41266.6	41266.6		953.18	50517.8	40145.9	49541.5	42476.3	40145.9	40145.9	51872
946.2	43729.1	41239.5	41239.5	41239.5	41239.5	41239.5	41239.5		953.13	50905.3	40099.3	50220	42381.1	40099.3	40099.3	52501.7
946.1	43567	41213.4	41213.4	41213.4	41213.4	41213.4	41213.4		953.08	51669.9	40050.6	50896.9	42282	40050.6	40050.6	53128.3
946	43987.3	41188.1	41188.1	41188.1	41188.1	41188.1	41188.1		953.03	52353.7	39999.7	51563.3	42179.3	39999.7	39999.7	53742.9
945.9	44037.2	41163.6	41163.6	41163.6	41163.6	41163.6	41163.6		952.98	52851.8	39946.8	52209.7	42073.4	39946.8	39946.8	54336.3
945.8	43504.3	41139.5	41139.5	41139.5	41139.5	41139.5	41139.5		952.93	53349.3	39892.1	52826.1	41964.5	39892.1	39892.1	54898.5
945.7	42857	41115.8	41115.8	41115.8	41115.8	41115.8	41115.8		952.88	53896	39835.4	53402	41852.7	39835.4	39835.4	55419.3
945.6	43106	41092.6	41092.6	41092.6	41092.6	41092.6	41092.6		952.83	54189.6	39777.1	53927.1	41738.6	39777.1	39777.1	55888.6
945.5	43055.2	41069.8	41069.8	41069.8	41069.8	41069.8	41069.8		952.78	55398.7	39717.4	54391.5	41622.4	39717.4	39717.4	56296.5
945.4	43201.2	41047.5	41047.5	41047.5	41047.5	41047.5	41047.5		952.73	55486.6	39656.3	54785.6	41504.4	39656.3	39656.3	56633.7
945.3	43199.7	41025.9	41025.9	41025.9	41025.9	41025.9	41025.9		952.68	55550.4	39594.1	55101.1	41385.1	39594.1	39594.1	56892.1
945.2	43120.4	41005.3	41005.3	41005.3	41005.3	41005.3	41005.3		952.63	55701.8	39531.2	55330.9	41264.9	39531.2	39531.2	57064.6
945.1	43071.9	40985.6	40985.6	40985.6	40985.6	40985.6	40985.6		952.58	55945.7	39467.7	55469.2	41144.1	39467.7	39467.7	57145.7
945	42780.2	40966.3	40966.3	40966.3	40966.3	40966.3	40966.3		952.53	55704.3	39403.7	55512.2	41023.1	39403.7	39403.7	57131.6
944.9	43014.6	40947.4	40947.4	40947.4	40947.4	40947.4	40947.4		952.48	55466	39339.8	55458.1	40902.4	39339.8	39339.8	57020.6
944.8	42641.4	40929.1	40929.1	40929.1	40929.1	40929.1	40929.1		952.43	55447.8	39276	55306.7	40782.2	39276	39276	56812.9
944.7	42316.5	40911.6	40911.6	40911.6	40911.6	40911.6	40911.6		952.38	54949.3	39212.8	55060.3	40663.2	39212.8	39212.8	56510.7
944.6	42339.3	40895	40895	40895	40895	40895	40895		952.33	54353.9	39150.4	54722.9	40545.6	39150.4	39150.4	56118.1
944.5	42395.1	40878.9	40878.9	40878.9	40878.9	40878.9	40878.9		952.28	54320.9	39089	54300.3	40429.7	39089	39089	55641
944.4	42163.4	40863.6	40863.6	40863.6	40863.6	40863.6	40863.6		952.23	52945.8	39028.6	53799.5	40315.7	39028.6	39028.6	55086.6
944.3	42132.8	40848.9	40848.9	40848.9	40848.9	40848.9	40848.9		952.18	52986.8	38969.7	53229.6	40204.1	38969.7	38969.7	54464
944.2	42111.4	40835.1	40835.1	40835.1	40835.1	40835.1	40835.1		952.13	52164.8	38912.5	52600	40095.2	38912.5	38912.5	53782.7
944.1	42334.3	40821.7	40821.7	40821.7	40821.7	40821.7	40821.7		952.08	51685.3	38857.1	51921.1	39989.2	38857.1	38857.1	53053.1
944	42093.7	40808.2	40808.2	40808.2	40808.2	40808.2	40808.2		952.03	50671.9	38803.6	51203.4	39886.2	38803.6	38803.6	52285.9
943.9	41914.6	40794.7	40794.7	40794.7	40794.7	40794.7	40794.7		951.98	50253.5	38752.2	50457.4	39786.4	38752.2	38752.2	51491.6
943.8	41821.4	40781.5	40781.5	40781.5	40781.5	40781.5	40781.5		951.93	49066.4	38702.8	49693.6	39690	38702.8	38702.8	50680.7
943.7	42120.6	40768.3	40768.3	40768.3	40768.3	40768.3	40768.3		951.88	48212.1	38655.7	48921.7	39597	38655.7	38655.7	49863
943.6	42256.5	40755.5	40755.5	40755.5	40755.5	40755.5	40755.5		951.83	48165.8	38610.7	48150.9	39507.5	38610.7	38610.7	49047.7
943.5	42264.2	40743.4	40743.4	40743.4	40743.4	40743.4	40743.4		951.78	47739.2	38568	47389.5	39421.6	38568	38568	48243
943.4	41940.8	40731.9	40731.9	40731.9	40731.9	40731.9	40731.9		951.73	46956.7	38527.4	46644.5	39339.1	38527.4	38527.4	47456.2
943.3	41984.1	40720.8	40720.8	40720.8	40720.8	40720.8	40720.8		951.68	46276.1	38489	45922.4	39260.2	38489	38489	46693.6
943.2	41605.7	40710	40710	40710	40710	40710	40710		951.63	45428	38452.5	45228	39184.6	38452.5	38452.5	45960.1
943.1	41276.9	40699.7	40699.7	40699.7	40699.7	40699.7	40699.7		951.58	45274.5	38418	44565.7	39112.3	38418	38418	45260
943	41410.7	40689.9	40689.9	40689.9	40689.9	40689.9	40689.9		951.53	45234.2	38385.3	43938.5	39043.2	38385.3	38385.3	44596.4
942.9	41658.4	40680.5	40680.5	40680.5	40680.5	40680.5	40680.5		951.48	44228.6	38354.4	43348.7	38977.3	38354.4	38354.4	43971.5
942.8	41367.2	40672.3	40672.3	40672.3	40672.3	40672.3	40672.3		951.43	43976.8	38325.1	42797.5	38914.3	38325.1	38325.1	43386.7
942.7	41187.1	40664.7	40664.7	40664.7	40664.7	40664.7	40664.7		951.38	43620.5	38297.5	42285.7	38854.4	38297.5	38297.5	42842.6
942.6	41579.8	40657.8	40657.8	40657.8	40657.8	40657.8	40657.8		951.33	43141.4	38271.3	41813.1	38797.2	38271.3	38271.3	42339
942.5	41527.7	40651.1	40651.1	40651.1	40651.1	40651.1	40651.1		951.28	43133.3	38246.5	41379.1	38742.7	38246.5	38246.5	41875.2
942.4	41016.5	40644.4	40644.4	40644.4	40644.4	40644.4	40644.4		951.23	42884.3	38223	40982.5	38690.7	38223	38223	41450.3
942.3	41119.6	40638	40638	40638	40638	40638	40638		951.18	42818.5	38200.7	40622.1	38641.3	38200.7	38200.7	41062.8
942.2	41085.8	40632.2	40632.2	40632.3	40632.2	40632.2	40632.3		951.13	42837.4	38179.5	40296	38594.2	38179.5	38179.5	40710.7
942.1	41390.2	40626.9	40626.9	40626.9	40626.9	40626.9	40626.9		951.08	42433.5	38159.4	40002.3	38549.4	38159.4	38159.4	40392.3
942	41190	40621.7	40621.7	40621.7	40621.7	40621.7	40621.7		951.03	42158.3	38140.1	39738.7	38506.6	38140.1	38140.1	40105.2
941.9	41004.2	40617.2	40617.2	40617.2	40617.2	40617.2	40617.2		950.98	42194.7	38121.7	39503.2	38465.7	38121.7	38121.7	39847.3
941.8	40885.8	40613.3	40613.3	40613.4	40613.3	40613.3	40613.4		950.93	41538.6	38104.1	39293.6	38426.8	38104.1	38104.1	39616.3
941.7	40904.9	40609.7	40609.7	40609.8	40609.7	40609.7	40609.8		950.88	41478.6	38087.2	39107.6	38389.7	38087.2	38087.2	39410.1
941.6	40875.8	40606.3	40606.3	40606.4	40606.3	40606.3	40606.4		950.83	41139.8	38070.9	38943.1	38354.3	38070.9	38070.9	39226.5
941.5	40853	40603.2	40603.2	40603.4	40603.2	40603.2	40603.4		950.78	41356.4	38055.2	38798	38320.4	38055.2	38055.2	39063.2
941.4	40688	40600.9	40600.9	40601.1	40600.9	40600.9	40601.1		950.73	41066.5	38040	38670.3	38288	38040	38040	38918.3
941.3	40781.1	40599	40599	40599.2	40599	40599	40599.2		950.68	41226.3	38025.4	38558.4	38257.1	38025.4	38025.4	38790.1
941.2	40777.2	40597.2	40597.2	40597.6	40597.2	40597.2	40597.6		950.63	40678.9	38011.2	38460.3	38227.6	38011.2	38011.2	38676.7
941.1	40715.6	40595.6	40595.6	40596	40595.6	40595.6	40596		950.58	40813.5	37997.6	38374.6	38199.4	37997.6	37997.6	38576.5
941	40543.4	40594.3	40594.3	40594.8	40594.3	40594.3	40594.8		950.53	40907.2	37984.5	38299.9	38172.6	37984.5	37984.5	38488.1
940.9	40691	40593.5	40593.5	40594.2	40593.5	40593.5	40594.2		950.48	40774.8	37971.7	38234.7	38147	37971.7	37971.7	38410
940.8	40815.9	40593.2	40593.2	40594.1	40593.2	40593.2	40594.1		950.43	40346.1	37959.4	38177.9	38122.5	37959.4	37959.4	38341
940.7	40800.7	40593.1	40593.1	40594.1	40593.1	40593.1	40594.1		950.38	40621.4	37947.5	38128.3	38099.2	37947.5	37947.5	38280.1
940.6	40411	40593	40593	40594.3	40593	40593	40594.3		950.33	40378.2	37935.8	38085	38076.8	37935.8	37935.8	38226.1
940.5	40301.9	40591.8	40591.8	40593.5	40591.8	40591.8	40593.5		950.28	40629.5	37924.4	38047.1	38055.3	37924.4	37924.4	38178
940.4	40327.3	40590.6	40590.6	40592.7	40590.6	40590.6	40592.7		950.23	40030.1	37913.2	38013.7	38034.7	37913.2	37913.2	38135.2
940.3	40549.5	40589.3	40589.3	40591.9	40589.3	40589.3	40591.9		950.18	40136.8	37902.2	37984.3	38014.9	37902.2	37902.2	38097
940.2	40690.3	40587.9	40587.9	40591.2	40587.9	40587.9	40591.2		950.13	40176.6	37891.4	37958.2	37995.8	37891.4	37891.4	38062.6
940.1	40676.3	40586.3	40586.3	40590.4	40586.3	40586.3	40590.4		950.08	40010.9	37880.9	37935	37977.5	37880.9	37880.9	38031.7
940	40774	40584.7	40584.7	40589.8	40584.7	40584.7	40589.8		950.03	40176.9	37870.5	37914.3	37959.9	37870.5	37870.5	38003.7
939.9	40762.4	40583.1	40583.1	40589.4	40583.1	40583.1	40589.4		949.98	40102.4	37860.4	37895.6	37943.1	37860.4	37860.4	37978.3
939.8	40951.5	40581.3	40581.3	40589.1	40581.3	40581.3	40589.1		949.93	39928.1	37850.5	37878.8	37926.9	37850.5	37850.5	37955.2
939.7	41190.2	40579.3	40579.3	40589	40579.3	40579.3	40589		949.88	39917	37840.9	37863.6	37911.4	37840.9	37840.9	37934
939.6	40756.5	40577.2	40577.2	40589.1	40577.2	40577.2	40589.1		949.83	40206.9	37831.4	37849.4	37896.4	37831.4	37831.4	37914.5
939.5	40484.1	40574.9	40574.9	40589.4	40574.9	40574.9	40589.4		949.78	39664.3	37822.1	37836.4	37882	37822.1	37822.1	37896.3
939.4	40686.3	40572.4	40572.4	40590.1	40572.4	40572.4	40590.1		949.73	40075.3	37812.9	37824.2	37868.1	37812.9	37812.9	37879.4
939.3	40829.1	40569.9	40569.9	40591.3	40569.9	40569.9	40591.3		949.68	40095.8	37804	37812.9	37854.8	37804	37804	37863.7
939.2	40885.7	40567.3	40567.3	40593.3	40567.3	40567.3	40593.3		949.63	39785.4	37795.2	37802.3	37842	37795.2	37795.2	37849
939.1	41126.2	40564.7	40564.7	40596.1	40564.7	40564.7	40596.1		949.58	39572.2	37786.7	37792.2	37829.6	37786.7	37786.7	37835.1
939	41146.4	40562.1	40562.1	40600.1	40562.1	40562.1	40600.1		949.53	39301.2	37778.4	37782.7	37817.8	37778.4	37778.4	37822.1
938.9	40992.8	40559.4	40559.4	40605	40559.4	40559.4	40605		949.48	39524.1	37770.2	37773.5	37806.3	37770.2	37770.2	37809.7
938.8	40727.4	40556.5	40556.5	40611.1	40556.5	40556.5	40611.1		949.43	39292.6	37762.2	37764.8	37795.3	37762.2	37762.2	37797.9
938.7	40949.7	40553.3	40553.3	40618.6	40553.3	40553.3	40618.6		949.38	39877.6	37754.4	37756.4	37784.8	37754.4	37754.4	37786.8
938.6	40921.4	40549.8	40549.8	40627.6	40549.8	40549.8	40627.6		949.33	39410.8	37746.6	37748.2	37774.5	37746.6	37746.6	37776
938.5	41182.3	40546.4	40546.4	40638.8	40546.4	40546.4	40638.8		949.28	39453.7	37739.1	37740.2	37764.5	37739.1	37739.1	37765.7
938.4	40948.3	40542.9	40542.9	40652.3	40542.9	40542.9	40652.3		949.23	39343	37731.6	37732.6	37754.9	37731.6	37731.6	37755.8
938.3	41464	40539.3	40539.3	40668.6	40539.3	40539.3	40668.6		949.18	38744	37724.4	37725	37745.6	37724.4	37724.4	37746.3
938.2	41418.9	40535.6	40535.6	40687.8	40535.6	40535.6	40687.8		949.13	39154.2	37717.2	37717.7	37736.6	37717.2	37717.2	37737.1
938.1	40959.8	40531.8	40531.8	40710.4	40531.8	40531.8	40710.4		949.08	38821.7	37710.2	37710.6	37727.9	37710.2	37710.2	37728.3
938	40993.7	40527.8	40527.8	40736.8	40527.8	40527.8	40736.8		949.03	39449.6	37703.3	37703.6	37719.4	37703.3	37703.3	37719.7
937.9	41287.3	40523.7	40523.7	40767.6	40523.7	40523.7	40767.6		948.98	38924.7	37696.5	37696.7	37711.2	37696.5	37696.5	37711.4
937.8	41295.7	40519.5	40519.5	40803.2	40519.5	40519.5	40803.2		948.93	38946.3	37689.7	37689.9	37703.1	37689.7	37689.7	37703.2
937.7	41219.1	40515.1	40515.1	40844.1	40515.1	40515.1	40844.1		948.88	39447.4	37682.9	37683	37695.1	37682.9	37682.9	37695.2
937.6	41095.5	40510.7	40510.7	40891.1	40510.7	40510.7	40891.1		948.83	39036.9	37676.1	37676.2	37687.2	37676.1	37676.1	37687.3
937.5	41286.5	40506.1	40506.1	40944.6	40506.1	40506.1	40944.6		948.78	39227.6	37669.5	37669.6	37679.5	37669.5	37669.5	37679.6
937.4	41319.8	40501.4	40501.4	41005.2	40501.4	40501.4	41005.2		948.73	38921.4	37662.8	37662.9	37672	37662.8	37662.8	37672
937.3	41350.3	40496.3	40496.3	41073.4	40496.3	40496.3	41073.4		948.68	39306.9	37656.3	37656.3	37664.5	37656.3	37656.3	37664.6
937.2	41616.4	40490.8	40490.8	41149.9	40490.8	40490.8	41149.9		948.63	39267	37649.7	37649.8	37657.2	37649.7	37649.7	37657.2
937.1	41476.1	40485.1	40485.1	41235.3	40485.1	40485.1	41235.3		948.58	39019	37643.1	37643.2	37649.9	37643.1	37643.1	37649.9
937	41649.2	40479.1	40479.1	41330.3	40479.1	40479.1	41330.3		948.53	39013.2	37636.6	37636.6	37642.7	37636.6	37636.6	37642.7
936.9	41825.6	40472.7	40472.7	41435.4	40472.7	40472.7	41435.4		948.48	39193.5	37630	37630	37635.5	37630	37630	37635.5
936.8	42119.2	40466.1	40466.1	41551.2	40466.1	40466.1	41551.2		948.43	39300.7	37623.4	37623.4	37628.4	37623.4	37623.4	37628.4
936.7	41993	40459.3	40459.3	41678.4	40459.3	40459.3	41678.4		948.38	39046.5	37616.8	37616.8	37621.4	37616.8	37616.8	37621.4
936.6	42020.5	40452.1	40452.1	41817	40452.1	40452.1	41817		948.33	39188.7	37610.3	37610.3	37614.3	37610.3	37610.3	37614.3
936.5	41934.8	40444.6	40444.6	41967.7	40444.6	40444.6	41967.7		948.28	39362.2	37603.7	37603.7	37607.4	37603.7	37603.7	37607.4
936.4	41884.6	40436.7	40436.7	42130.3	40436.7	40436.7	42130.3		948.23	38885.5	37597.2	37597.2	37600.5	37597.2	37597.2	37600.5
936.3	41815.3	40428.5	40428.5	42305	40428.5	40428.5	42305		948.18	39031.2	37590.6	37590.6	37593.6	37590.6	37590.6	37593.6
936.2	42305.2	40420.1	40420.1	42491.7	40420.1	40420.1	42491.7		948.13	38906.3	37584.1	37584.1	37586.8	37584.1	37584.1	37586.8
936.1	42317.5	40411.2	40411.2	42689.9	40411.2	40411.2	42689.9		948.08	38907.7	37577.6	37577.6	37580	37577.6	37577.6	37580
936	42466.9	40401.9	40401.8	42898.9	40401.8	40401.8	42899		948.03	38954.4	37571.1	37571.1	37573.3	37571.1	37571.1	37573.3
935.9	42313	40391.9	40391.9	43117.9	40391.9	40391.9	43117.9		947.98	38932.2	37564.7	37564.7	37566.6	37564.7	37564.7	37566.6
935.8	42527.9	40381.2	40381.1	43345.4	40381.1	40381.1	43345.5		947.93	38957	37558.3	37558.3	37560	37558.3	37558.3	37560
935.7	43175.6	40369.8	40369.6	43580.2	40369.6	40369.6	43580.4		947.88	38897.6	37552	37552	37553.6	37552	37552	37553.6
935.6	43234.1	40357.8	40357.3	43820.5	40357.3	40357.3	43821.1		947.83	39102.7	37545.8	37545.8	37547.2	37545.8	37545.8	37547.2
935.5	43648	40345.4	40344.2	44064.6	40344.2	40344.2	44065.8		947.78	38865.1	37539.6	37539.6	37540.8	37539.6	37539.6	37540.8
935.4	44043.5	40333.1	40330.4	44310	40330.4	40330.4	44312.7		947.73	39233.2	37533.4	37533.4	37534.5	37533.4	37533.4	37534.5
935.3	43812.9	40321.5	40315.5	44554.1	40315.5	40315.5	44560		947.68	38760.1	37527.3	37527.3	37528.3	37527.3	37527.3	37528.3
935.2	43837	40312	40299.4	44793.9	40299.4	40299.4	44806.5		947.63	39045.8	37521.2	37521.2	37522.1	37521.2	37521.2	37522.1
935.1	44272.7	40307.9	40282	45026.4	40282	40282	45052.4		947.58	38924.6	37515.1	37515.1	37515.9	37515.1	37515.1	37515.9
935	44484.5	40315.2	40263.3	45248.6	40263.3	40263.3	45300.6		947.53	38597.2	37509	37509	37509.7	37509	37509	37509.7
934.9	45045.5	40344.1	40242.9	45456.9	40242.9	40242.9	45558.1		947.48	38716.1	37502.9	37502.9	37503.6	37502.9	37502.9	37503.6
934.8	45655.8	40412.2	40220.6	45648	40220.6	40220.6	45839.6		947.43	38669.9	37496.9	37496.9	37497.5	37496.9	37496.9	37497.5
934.7	46033.3	40549.3	40196.3	45818.5	40196.3	40196.3	46171.4		947.38	38617.6	37490.9	37490.9	37491.4	37490.9	37490.9	37491.4
934.6	46668.7	40801.6	40169.2	45964.7	40169.2	40169.2	46597		947.33	39239.1	37484.9	37484.9	37485.4	37484.9	37484.9	37485.4
934.5	47638.1	41240.6	40138.8	46083.4	40138.8	40138.8	47185.2		947.28	38827	37479	37479	37479.4	37479	37479	37479.4
934.4	48708.7	41971.1	40104.3	46171.3	40104.3	40104.3	48038.2		947.23	38573.7	37473.2	37473.2	37473.5	37473.2	37473.2	37473.5
934.3	49522.4	43139.8	40064.5	46225.2	40064.5	40064.5	49300.6		947.18	39139.2	37467.4	37467.4	37467.7	37467.4	37467.4	37467.7
934.2	51488.1	44942.1	40018.2	46242.4	40018.2	40018.2	51166.2		947.13	38738.7	37461.7	37461.7	37462	37461.7	37461.7	37462
934.1	52908.8	47622.2	39963.7	46219.8	39963.7	39963.7	53878.4		947.08	38984	37456.1	37456.1	37456.3	37456.1	37456.1	37456.3
934	55516	51463.2	39898.2	46154.4	39898.2	39898.2	57719.3		947.03	38456	37450.5	37450.5	37450.8	37450.5	37450.5	37450.8
933.9	58920.7	56758.8	39818.6	46042.7	39818.6	39818.6	62982.9		946.98	38658.2	37445	37445	37445.2	37445	37445	37445.2
933.8	62783.4	63762.5	39720.5	45881.2	39720.5	39720.5	69923.3		946.93	38632.9	37439.5	37439.5	37439.6	37439.5	37439.5	37439.6
933.7	68663.1	72610.8	39599.3	45666.3	39599.3	39599.3	78677.8		946.88	38868.1	37433.9	37433.9	37434.1	37433.9	37433.9	37434.1
933.6	76138.4	83223.9	39450.6	45395.2	39450.6	39450.6	89168.5		946.83	38374.7	37428.3	37428.3	37428.5	37428.3	37428.3	37428.5
933.5	86077.4	95203.8	39271	45066.5	39271	39271	100999		946.78	38698.8	37422.7	37422.7	37422.8	37422.7	37422.7	37422.8
933.4	98730.3	107762	39059	44681.1	39059	39059	113384		946.73	38429.7	37417.2	37417.2	37417.3	37417.2	37417.2	37417.3
933.3	112782	119729	38816.1	44243.4	38816.1	38816.1	125156		946.68	38444.5	37411.8	37411.8	37411.9	37411.8	37411.8	37411.9
933.2	126058	129687	38546.6	43760.6	38546.6	38546.6	134901		946.63	38644.4	37406.3	37406.3	37406.4	37406.3	37406.3	37406.4
933.1	137039	136238	38256.3	43241.6	38256.3	38256.3	141223		946.58	38449.4	37400.9	37400.9	37400.9	37400.9	37400.9	37400.9
933	142548	138343	37952.2	42696.7	37952.2	37952.2	143087		946.53	38661.3	37395.5	37395.5	37395.5	37395.5	37395.5	37395.5
932.9	140624	135623	37642	42136.5	37642	37642	140118		946.48	38811.4	37390.1	37390.1	37390.2	37390.1	37390.1	37390.2
932.8	131382	128474	37333.3	41571.8	37333.3	37333.3	132713		946.43	38383.6	37384.7	37384.7	37384.7	37384.7	37384.7	37384.7
932.7	118673	117947	37033.9	41013.6	37033.9	37033.9	121927		946.38	38955.2	37379.2	37379.2	37379.3	37379.2	37379.2	37379.3
932.6	104730	105454	36751.3	40471.7	36751.3	36751.3	109175		946.33	38548.9	37373.8	37373.8	37373.8	37373.8	37373.8	37373.8
932.5	90597.5	92425	36492.2	39955.5	36492.2	36492.2	95888.3		946.28	38573	37368.4	37368.4	37368.4	37368.4	37368.4	37368.4
932.4	78589.9	80035.4	36262.1	39472.7	36262.1	36262.1	83246		946.23	38445.3	37363	37363	37363	37363	37363	37363
932.3	69254.4	69075.8	36064.3	39028.6	36064.3	36064.3	72040.1		946.18	38804.5	37357.6	37357.6	37357.6	37357.6	37357.6	37357.6
932.2	62623.1	59941.1	35899.1	38625.1	35899.1	35899.1	62667.1		946.13	38552.2	37352.2	37352.2	37352.2	37352.2	37352.2	37352.2
932.1	57079.7	52704.2	35764	38261.1	35764	35764	55201.3		946.08	38561.1	37346.7	37346.7	37346.8	37346.7	37346.7	37346.8
932	52576	47220.1	35655.1	37933.8	35655.1	35655.1	49498.8		946.03	38765.1	37341.3	37341.3	37341.4	37341.3	37341.3	37341.4
931.9	49345.9	43226.5	35567.9	37639.6	35567.9	35567.9	45298.1		945.98	38671.7	37335.9	37335.9	37335.9	37335.9	37335.9	37335.9
931.8	46790.8	40421.8	35497.9	37374.4	35497.9	35497.9	42298.2		945.93	38652.6	37330.5	37330.5	37330.5	37330.5	37330.5	37330.5
931.7	44701.7	38516.7	35441.3	37134.9	35441.3	35441.3	40210.3		945.88	38470.2	37325.2	37325.2	37325.2	37325.2	37325.2	37325.2
931.6	43464	37262	35395.1	36918.2	35395.1	35395.1	38785.1		945.83	38403	37319.9	37319.9	37319.9	37319.9	37319.9	37319.9
931.5	42357.1	36458.9	35357.1	36722.1	35357.1	35357.1	37823.9		945.78	38440.4	37314.6	37314.6	37314.6	37314.6	37314.6	37314.6
931.4	41346.5	35957.8	35325.5	36544.5	35325.5	35325.5	37176.9		945.73	38653.7	37309.4	37309.4	37309.4	37309.4	37309.4	37309.4
931.3	40073.4	35651.7	35298.8	36383.9	35298.8	35298.8	36736.8		945.68	38525.4	37304.3	37304.3	37304.3	37304.3	37304.3	37304.3
931.2	39532.8	35467.6	35276	36238.6	35276	35276	36430.2		945.63	38149.9	37299.2	37299.2	37299.2	37299.2	37299.2	37299.2
931.1	38935.8	35357.5	35256.3	36107.5	35256.3	35256.3	36208.7		945.58	38516.7	37294.3	37294.3	37294.3	37294.3	37294.3	37294.3
931	38791.1	35291.1	35239.1	35989.4	35239.1	35239.1	36041.3		945.53	38444	37289.4	37289.4	37289.4	37289.4	37289.4	37289.4
930.9	38303	35250	35224.1	35883.2	35224.1	35224.1	35909.1		945.48	38493.9	37284.6	37284.6	37284.6	37284.6	37284.6	37284.6
930.8	38064.2	35223.5	35210.9	35788.1	35210.9	35210.9	35800.7		945.43	38135.5	37279.8	37279.8	37279.8	37279.8	37279.8	37279.8
930.7	37756.9	35205.3	35199.4	35703.2	35199.4	35199.4	35709.2		945.38	38712.5	37275.2	37275.2	37275.2	37275.2	37275.2	37275.2
930.6	37416.5	35191.9	35189.1	35627.6	35189.1	35189.1	35630.4		945.33	38157.7	37270.5	37270.5	37270.5	37270.5	37270.5	37270.5
930.5	37399.1	35181.3	35180.1	35560.5	35180.1	35180.1	35561.7		945.28	38194.5	37266	37266	37266	37266	37266	37266
930.4	36863	35172.6	35172	35501.1	35172	35172	35501.6		945.23	38209.2	37261.4	37261.4	37261.4	37261.4	37261.4	37261.4
930.3	36625.5	35165.2	35165	35448.7	35165	35165	35448.9		945.18	38039.3	37257	37257	37257	37257	37257	37257
930.2	36257.7	35158.7	35158.6	35402.5	35158.6	35158.6	35402.6		945.13	38308	37252.6	37252.6	37252.6	37252.6	37252.6	37252.6
930.1	36071.4	35153.1	35153	35362	35153	35153	35362.1		945.08	38048.2	37248.4	37248.4	37248.4	37248.4	37248.4	37248.4
930	36056.7	35148.1	35148.1	35326.7	35148.1	35148.1	35326.7		945.03	37960.6	37244.2	37244.2	37244.2	37244.2	37244.2	37244.2
929.9	36025.8	35143.8	35143.8	35295.9	35143.8	35143.8	35296		944.98	38587.8	37240.2	37240.2	37240.2	37240.2	37240.2	37240.2
929.8	36035.9	35140.1	35140.1	35269.3	35140.1	35140.1	35269.3		944.93	37963.3	37236.1	37236.1	37236.1	37236.1	37236.1	37236.1
929.7	36011.9	35136.9	35136.9	35246.3	35136.9	35136.9	35246.3		944.88	38387.3	37232.2	37232.2	37232.2	37232.2	37232.2	37232.2
929.6	35709.1	35134	35134	35226.4	35134	35134	35226.4		944.83	38164.2	37228.3	37228.3	37228.3	37228.3	37228.3	37228.3
929.5	35746.5	35131.4	35131.4	35209.2	35131.4	35131.4	35209.2		944.78	38239.2	37224.6	37224.6	37224.6	37224.6	37224.6	37224.6
929.4	35554.7	35129.1	35129.1	35194.4	35129.1	35129.1	35194.4		944.73	37982.3	37220.9	37220.9	37220.9	37220.9	37220.9	37220.9
929.3	35492.1	35126.9	35126.9	35181.6	35126.9	35126.9	35181.6		944.68	37766.5	37217.3	37217.3	37217.3	37217.3	37217.3	37217.3
929.2	35621.8	35125	35125	35170.6	35125	35125	35170.6		944.63	38004.4	37213.6	37213.6	37213.6	37213.6	37213.6	37213.6
929.1	35393.6	35123.5	35123.5	35161.4	35123.5	35123.5	35161.4		944.58	37865.9	37210	37210	37210	37210	37210	37210
929	35517.9	35122.3	35122.3	35153.7	35122.3	35122.3	35153.7		944.53	37923.1	37206.5	37206.5	37206.5	37206.5	37206.5	37206.5
928.9	35351.7	35121.2	35121.2	35147.2	35121.2	35121.2	35147.2		944.48	38182.8	37203	37203	37203	37203	37203	37203
928.8	35285.5	35120.3	35120.3	35141.8	35120.3	35120.3	35141.8		944.43	37990.2	37199.6	37199.6	37199.6	37199.6	37199.6	37199.6
928.7	34954.5	35119.5	35119.5	35137.2	35119.5	35119.5	35137.2		944.38	37791.2	37196.3	37196.3	37196.3	37196.3	37196.3	37196.3
928.6	35236.3	35119	35119	35133.5	35119	35119	35133.5		944.33	37734.9	37193.1	37193.1	37193.1	37193.1	37193.1	37193.1
928.5	35224.9	35118.6	35118.6	35130.4	35118.6	35118.6	35130.4		944.28	37837.5	37189.9	37189.9	37189.9	37189.9	37189.9	37189.9
928.4	35195.8	35118.3	35118.3	35128	35118.3	35118.3	35128		944.23	38298.8	37186.7	37186.7	37186.7	37186.7	37186.7	37186.7
928.3	35128.6	35118.1	35118.1	35126	35118.1	35118.1	35126		944.18	37895.3	37183.6	37183.6	37183.6	37183.6	37183.6	37183.6
928.2	34974.9	35118	35118	35124.4	35118	35118	35124.4		944.13	37881.8	37180.5	37180.5	37180.5	37180.5	37180.5	37180.5
928.1	35111.4	35150.3	35150.3	35155.4	35150.3	35150.3	35155.4		944.08	37748.8	37177.4	37177.4	37177.4	37177.4	37177.4	37177.4
928	35309.9	35182.6	35182.6	35186.7	35182.6	35182.6	35186.7		944.03	37650.9	37174.3	37174.3	37174.3	37174.3	37174.3	37174.3
									943.98	37612.9	37171.1	37171.1	37171.1	37171.1	37171.1	37171.1
									943.93	38018.2	37168	37168	37168	37168	37168	37168
									943.88	37804.3	37164.9	37164.9	37164.9	37164.9	37164.9	37164.9
									943.83	37833.9	37161.7	37161.7	37161.7	37161.7	37161.7	37161.7
									943.78	38001.8	37158.5	37158.5	37158.5	37158.5	37158.5	37158.5
									943.73	37999.9	37155.2	37155.2	37155.2	37155.2	37155.2	37155.2
									943.68	37900.9	37151.9	37151.9	37151.9	37151.9	37151.9	37151.9
									943.63	37905.6	37148.6	37148.6	37148.6	37148.6	37148.6	37148.6
									943.58	37800.5	37145.5	37145.5	37145.5	37145.5	37145.5	37145.5
									943.53	37787	37142.3	37142.3	37142.3	37142.3	37142.3	37142.3
									943.48	37842.7	37139.2	37139.2	37139.2	37139.2	37139.2	37139.2
									943.43	38320.8	37136.1	37136.1	37136.1	37136.1	37136.1	37136.1
									943.38	38144.3	37132.9	37132.9	37132.9	37132.9	37132.9	37132.9
									943.33	37806.1	37129.8	37129.8	37129.8	37129.8	37129.8	37129.8
									943.28	38169	37126.7	37126.7	37126.7	37126.7	37126.7	37126.7
									943.23	37947.2	37123.6	37123.6	37123.6	37123.6	37123.6	37123.6
									943.18	37620.7	37120.6	37120.6	37120.6	37120.6	37120.6	37120.6
									943.13	37671.1	37117.6	37117.6	37117.6	37117.6	37117.6	37117.6
									943.08	37551.8	37114.7	37114.7	37114.7	37114.7	37114.7	37114.7
									943.03	37706.4	37112	37112	37112	37112	37112	37112
									942.98	37699.6	37109.2	37109.2	37109.2	37109.2	37109.2	37109.2
									942.93	37717	37106.6	37106.6	37106.6	37106.6	37106.6	37106.6
									942.88	37473.7	37103.9	37103.9	37103.9	37103.9	37103.9	37103.9
									942.83	37783.4	37101.5	37101.5	37101.5	37101.5	37101.5	37101.5
									942.78	37727.5	37099.2	37099.2	37099.2	37099.2	37099.2	37099.2
									942.73	37930.9	37096.9	37096.9	37096.9	37096.9	37096.9	37096.9
									942.68	37557.5	37094.8	37094.8	37094.8	37094.8	37094.8	37094.8
									942.63	37060.1	37092.9	37092.9	37092.9	37092.9	37092.9	37092.9
									942.58	37534.8	37090.9	37090.9	37090.9	37090.9	37090.9	37090.9
									942.53	37596	37089	37089	37089	37089	37089	37089
									942.48	37481.9	37087.1	37087.1	37087.1	37087.1	37087.1	37087.1
									942.43	37595.6	37085.2	37085.2	37085.2	37085.2	37085.2	37085.2
									942.38	37250.4	37083.4	37083.4	37083.4	37083.4	37083.4	37083.4
									942.33	37473	37081.8	37081.8	37081.8	37081.8	37081.8	37081.8
									942.28	37293.5	37080	37080	37080	37080	37080	37080
									942.23	37571.8	37078.4	37078.4	37078.4	37078.4	37078.4	37078.4
									942.18	37308	37076.9	37076.9	37076.9	37076.9	37076.9	37076.9
									942.13	37470.4	37075.5	37075.5	37075.5	37075.5	37075.5	37075.5
									942.08	37421.2	37074.1	37074.1	37074.1	37074.1	37074.1	37074.1
									942.03	37535.6	37072.7	37072.7	37072.7	37072.7	37072.7	37072.7
									941.98	37379.9	37071.4	37071.4	37071.4	37071.4	37071.4	37071.4
									941.93	37366.7	37070.2	37070.2	37070.2	37070.2	37070.2	37070.2
									941.88	37162.1	37069.1	37069.1	37069.1	37069.1	37069.1	37069.1
									941.83	37772.9	37068.1	37068.1	37068.1	37068.1	37068.1	37068.1
									941.78	37245.2	37067.2	37067.2	37067.2	37067.2	37067.2	37067.2
									941.73	36897.9	37066.3	37066.3	37066.3	37066.3	37066.3	37066.3
									941.68	37466.9	37065.6	37065.6	37065.6	37065.6	37065.6	37065.6
									941.63	37440.1	37064.9	37064.9	37064.9	37064.9	37064.9	37064.9
									941.58	37080.2	37064.3	37064.3	37064.3	37064.3	37064.3	37064.3
									941.53	37128.5	37063.7	37063.7	37063.7	37063.7	37063.7	37063.7
									941.48	37057.9	37063.2	37063.2	37063.2	37063.2	37063.2	37063.2
									941.43	36946.4	37062.7	37062.7	37062.7	37062.7	37062.7	37062.7
									941.38	36984.5	37062.3	37062.3	37062.3	37062.3	37062.3	37062.3
									941.33	36887.8	37062	37062	37062	37062	37062	37062
									941.28	37141.7	37061.6	37061.6	37061.6	37061.6	37061.6	37061.6
									941.23	36850.7	37061.4	37061.4	37061.4	37061.4	37061.4	37061.4
									941.18	37320.1	37061.2	37061.2	37061.2	37061.2	37061.2	37061.2
									941.13	36800.9	37061	37061	37061	37061	37061	37061
									941.08	37270.6	37060.8	37060.8	37060.8	37060.8	37060.8	37060.8
									941.03	37176.6	37060.5	37060.5	37060.5	37060.5	37060.5	37060.5
									940.98	37049.4	37060.2	37060.2	37060.2	37060.2	37060.2	37060.2
									940.93	37144	37059.9	37059.9	37059.9	37059.9	37059.9	37059.9
									940.88	37333.1	37059.6	37059.6	37059.6	37059.6	37059.6	37059.6
									940.83	37160.8	37059.3	37059.3	37059.3	37059.3	37059.3	37059.3
									940.78	37071.7	37058.9	37058.9	37058.9	37058.9	37058.9	37058.9
									940.73	37048.8	37058.6	37058.6	37058.6	37058.6	37058.6	37058.6
									940.68	36907.8	37058.2	37058.2	37058.2	37058.2	37058.2	37058.2
									940.63	37056.2	37057.8	37057.8	37057.8	37057.8	37057.8	37057.8
									940.58	36859.9	37057.4	37057.4	37057.4	37057.4	37057.4	37057.4
									940.53	37190	37057	37057	37057	37057	37057	37057
									940.48	37245.8	37056.6	37056.6	37056.6	37056.6	37056.6	37056.6
									940.43	37177.8	37056.2	37056.2	37056.2	37056.2	37056.2	37056.2
									940.38	36851.9	37055.8	37055.8	37055.8	37055.9	37055.8	37055.9
									940.33	37219.4	37055.5	37055.5	37055.5	37055.5	37055.5	37055.5
									940.28	37079.6	37055.1	37055.1	37055.1	37055.1	37055.1	37055.1
									940.23	37141.4	37054.8	37054.8	37054.8	37054.8	37054.8	37054.8
									940.18	37180.6	37054.4	37054.4	37054.4	37054.4	37054.4	37054.4
									940.13	37089.6	37054	37054	37054	37054	37054	37054
									940.08	37024.1	37053.6	37053.6	37053.6	37053.6	37053.6	37053.6
									940.03	37126.5	37053.1	37053.1	37053.1	37053.2	37053.1	37053.2
									939.98	37157	37052.7	37052.7	37052.7	37052.7	37052.7	37052.7
									939.93	36914.5	37052.2	37052.2	37052.2	37052.2	37052.2	37052.2
									939.88	37023.1	37051.6	37051.6	37051.6	37051.7	37051.6	37051.7
									939.83	37003.5	37051.1	37051.1	37051.1	37051.2	37051.1	37051.2
									939.78	37442.5	37050.6	37050.6	37050.6	37050.6	37050.6	37050.6
									939.73	36898.4	37050	37050	37050	37050.1	37050	37050.1
									939.68	37414.2	37049.5	37049.5	37049.5	37049.6	37049.5	37049.6
									939.63	37011.8	37049	37049	37049	37049.1	37049	37049.1
									939.58	37389.3	37048.5	37048.5	37048.5	37048.6	37048.5	37048.6
									939.53	37245.9	37048	37048	37048	37048	37048	37048
									939.48	37421.3	37047.4	37047.4	37047.4	37047.5	37047.4	37047.5
									939.43	37281.6	37046.9	37046.9	37046.9	37047	37046.9	37047
									939.38	37278.4	37046.4	37046.4	37046.4	37046.5	37046.4	37046.5
									939.33	37072	37045.8	37045.8	37045.8	37046	37045.8	37046
									939.28	37097.2	37045.3	37045.3	37045.3	37045.5	37045.3	37045.5
									939.23	36790.2	37044.7	37044.7	37044.7	37044.9	37044.7	37044.9
									939.18	37191.8	37044.1	37044.1	37044.1	37044.4	37044.1	37044.4
									939.13	37314.9	37043.5	37043.5	37043.5	37043.8	37043.5	37043.8
									939.08	36869.4	37043	37043	37043	37043.3	37043	37043.3
									939.03	37014.5	37042.4	37042.4	37042.4	37042.8	37042.4	37042.8
									938.98	37349.2	37041.8	37041.8	37041.8	37042.4	37041.8	37042.4
									938.93	36948.2	37041.3	37041.3	37041.3	37042	37041.3	37042
									938.88	37069.9	37040.8	37040.8	37040.8	37041.5	37040.8	37041.5
									938.83	37416.1	37040.3	37040.3	37040.3	37041.1	37040.3	37041.1
									938.78	37105.2	37039.8	37039.8	37039.8	37040.8	37039.8	37040.8
									938.73	37100.5	37039.2	37039.2	37039.2	37040.4	37039.2	37040.4
									938.68	37181.8	37038.7	37038.7	37038.7	37040.1	37038.7	37040.1
									938.63	37062.5	37038	37038	37038	37039.7	37038	37039.7
									938.58	37163.3	37037.4	37037.4	37037.4	37039.3	37037.4	37039.3
									938.53	36766.2	37036.8	37036.8	37036.8	37039	37036.8	37039
									938.48	37207.7	37036.1	37036.1	37036.1	37038.7	37036.1	37038.7
									938.43	37638.9	37035.4	37035.4	37035.4	37038.4	37035.4	37038.4
									938.38	36953.8	37034.7	37034.7	37034.7	37038.1	37034.7	37038.1
									938.33	37084.8	37033.9	37033.9	37033.9	37037.9	37033.9	37037.9
									938.28	37357.1	37033.1	37033.1	37033.1	37037.7	37033.1	37037.7
									938.23	37362.6	37032.2	37032.2	37032.2	37037.6	37032.2	37037.6
									938.18	37392.5	37031.4	37031.4	37031.4	37037.6	37031.4	37037.6
									938.13	37293	37030.6	37030.6	37030.6	37037.7	37030.6	37037.7
									938.08	37176.6	37029.7	37029.7	37029.7	37037.9	37029.7	37037.9
									938.03	37705.1	37028.8	37028.8	37028.8	37038.2	37028.8	37038.2
									937.98	37138.2	37027.8	37027.8	37027.8	37038.7	37027.8	37038.7
									937.93	37418.4	37026.8	37026.8	37026.8	37039.2	37026.8	37039.2
									937.88	37436.9	37025.8	37025.8	37025.8	37040	37025.8	37040
									937.83	37703.4	37024.8	37024.8	37024.8	37041	37024.8	37041
									937.78	37129.9	37023.7	37023.7	37023.7	37042.2	37023.7	37042.2
									937.73	37227.6	37022.6	37022.6	37022.6	37043.7	37022.6	37043.7
									937.68	37326.6	37021.5	37021.5	37021.5	37045.4	37021.5	37045.4
									937.63	37515.5	37020.3	37020.3	37020.3	37047.5	37020.3	37047.5
									937.58	37401	37019.2	37019.2	37019.2	37050	37019.2	37050
									937.53	37515.4	37018.1	37018.1	37018.1	37052.9	37018.1	37052.9
									937.48	37417.7	37016.9	37016.9	37016.9	37056.3	37016.9	37056.3
									937.43	37179.7	37015.8	37015.8	37015.8	37060.3	37015.8	37060.3
									937.38	37480.3	37014.6	37014.6	37014.6	37064.8	37014.6	37064.8
									937.33	37457.3	37013.4	37013.4	37013.4	37070	37013.4	37070
									937.28	37743.1	37012.2	37012.2	37012.2	37075.8	37012.2	37075.8
									937.23	37522.1	37011	37011	37011	37082.5	37011	37082.5
									937.18	37686	37009.8	37009.8	37009.8	37090	37009.8	37090
									937.13	37117.1	37008.6	37008.6	37008.6	37098.3	37008.6	37098.3
									937.08	37004	37007.3	37007.3	37007.3	37107.7	37007.3	37107.7
									937.03	37558.8	37006	37006	37006	37118.1	37006	37118.1
									936.98	37314.5	37004.7	37004.7	37004.7	37129.7	37004.7	37129.7
									936.93	37530.9	37003.3	37003.3	37003.3	37142.6	37003.3	37142.6
									936.88	37407.3	37001.9	37001.9	37001.9	37156.8	37001.9	37156.8
									936.83	37623.3	37000.5	37000.5	37000.5	37172.5	37000.5	37172.5
									936.78	37424.1	36999.1	36999.1	36999.1	37189.8	36999.1	37189.8
									936.73	37509.8	36997.6	36997.6	36997.6	37208.8	36997.6	37208.8
									936.68	37679.4	36996.2	36996.2	36996.2	37229.7	36996.2	37229.7
									936.63	37491.9	36994.8	36994.8	36994.8	37252.6	36994.8	37252.6
									936.58	37466.5	36993.4	36993.4	36993.4	37277.6	36993.4	37277.6
									936.53	38002.8	36991.9	36991.9	36991.9	37304.9	36991.9	37304.9
									936.48	37776	36990.3	36990.3	36990.3	37334.4	36990.3	37334.4
									936.43	37810.1	36988.7	36988.7	36988.7	37366.4	36988.7	37366.4
									936.38	37589.4	36987	36987	36987	37401	36987	37401
									936.33	37314.9	36985.3	36985.3	36985.3	37438.4	36985.3	37438.4
									936.28	37557.8	36983.5	36983.5	36983.5	37478.7	36983.5	37478.7
									936.23	37463	36981.8	36981.8	36981.8	37522.1	36981.8	37522.1
									936.18	37229.8	36979.9	36979.9	36979.9	37568.6	36979.9	37568.6
									936.13	37715.5	36978	36978	36978	37618.5	36978	37618.5
									936.08	38021.6	36976.1	36976.1	36976.1	37671.7	36976.1	37671.7
									936.03	37699.9	36974	36974	36974	37728.4	36974	37728.4
									935.98	38159.9	36971.9	36971.9	36971.9	37788.7	36971.9	37788.7
									935.93	37884.5	36969.8	36969.8	36969.8	37852.7	36969.8	37852.7
									935.88	37851	36967.5	36967.5	36967.5	37920.5	36967.5	37920.5
									935.83	37756.8	36965.2	36965.2	36965.2	37992.1	36965.2	37992.1
									935.78	37953.9	36962.8	36962.8	36962.8	38067.5	36962.8	38067.5
									935.73	37908	36960.3	36960.3	36960.3	38146.6	36960.3	38146.7
									935.68	38075.3	36957.6	36957.6	36957.6	38229.6	36957.6	38229.7
									935.63	38271.6	36954.9	36954.9	36954.9	38316.3	36954.9	38316.4
									935.58	38223.3	36952	36952	36952	38406.7	36952	38406.7
									935.53	38412.3	36949	36948.9	36948.9	38500.6	36948.9	38500.6
									935.48	38610.8	36945.9	36945.8	36945.8	38598	36945.8	38598
									935.43	38362.9	36942.7	36942.6	36942.6	38698.5	36942.6	38698.6
									935.38	38680.1	36939.4	36939.3	36939.3	38802.2	36939.3	38802.3
									935.33	38451.9	36936.1	36935.8	36935.8	38908.5	36935.8	38908.8
									935.28	38604.4	36932.6	36932.2	36932.2	39017.3	36932.2	39017.6
									935.23	38574.2	36929	36928.4	36928.4	39128.1	36928.4	39128.6
									935.18	38920.7	36925.4	36924.6	36924.6	39240.7	36924.6	39241.5
									935.13	38733.9	36921.7	36920.5	36920.5	39354.4	36920.5	39355.6
									935.08	38888.1	36918	36916.3	36916.3	39468.9	36916.3	39470.7
									935.03	38857.6	36914.4	36911.8	36911.8	39583.7	36911.8	39586.3
									934.98	38940.4	36911.1	36907.2	36907.2	39698.1	36907.2	39701.9
									934.93	39009	36908	36902.5	36902.5	39811.7	36902.5	39817.2
									934.88	39202.7	36905.5	36897.5	36897.5	39923.7	36897.5	39931.6
									934.83	39513.2	36903.7	36892.3	36892.3	40033.4	36892.3	40044.9
									934.78	39553.2	36903.1	36886.8	36886.8	40140.3	36886.8	40156.6
									934.73	39073.1	36904	36881	36881	40243.6	36881	40266.6
									934.68	39930.5	36907.3	36875	36875	40342.5	36875	40374.8
									934.63	39572	36913.6	36868.7	36868.7	40436.5	36868.7	40481.4
									934.58	40293	36924.2	36862	36862	40524.7	36862	40586.9
									934.53	40003.6	36940.5	36854.9	36854.9	40606.5	36854.9	40692.1
									934.48	40412.5	36964.3	36847.5	36847.5	40681.3	36847.5	40798
									934.43	40533	36997.9	36839.7	36839.7	40748.3	36839.7	40906.6
									934.38	41048.4	37044.4	36831.4	36831.4	40807	36831.4	41020.1
									934.33	41035.3	37107.4	36822.5	36822.5	40856.8	36822.5	41141.7
									934.28	41636.3	37191.4	36813.1	36813.1	40897.2	36813.1	41275.4
									934.23	41662.1	37302	36803.2	36803.2	40927.7	36803.2	41426.5
									934.18	41742.3	37445.8	36792.6	36792.6	40948.1	36792.6	41601.3
									934.13	42321.5	37630.7	36781.2	36781.2	40957.8	36781.2	41807.3
									934.08	42620.4	37866.1	36769	36769	40956.7	36769	42053.8
									934.03	42816.6	38162.9	36755.9	36755.9	40944.7	36755.9	42351.6
									933.98	43432	38533.5	36741.9	36741.9	40921.5	36741.9	42713.2
									933.93	43852.2	38992.2	36726.7	36726.7	40887.2	36726.7	43152.7
									933.88	44558.8	39554.5	36710.3	36710.3	40841.8	36710.3	43686
									933.83	45024	40237.5	36692.5	36692.5	40785.4	36692.5	44330.4
									933.78	45625.3	41059.6	36673.2	36673.2	40718.1	36673.2	45104.6
									933.73	46348.4	42039.7	36652.1	36652.1	40640.2	36652.1	46027.8
									933.68	47482.8	43197.1	36629.1	36629.1	40551.8	36629.1	47119.8
									933.63	48166.7	44550	36603.9	36603.9	40453.2	36603.9	48399.4
									933.58	49480.2	46115.4	36576.1	36576.1	40344.7	36576.1	49884
									933.53	50447.5	47907	36545.6	36545.6	40226.6	36545.6	51588.1
									933.48	52212.8	49934.6	36512	36512	40099.2	36512	53521.8
									933.43	53268.5	52201.6	36474.9	36474.9	39962.9	36474.9	55689.6
									933.38	55379.7	54704.1	36434.3	36434.3	39818.2	36434.3	58088
									933.33	57496.6	57428.8	36389.8	36389.8	39665.4	36389.8	60704.4
									933.28	59807.4	60351.3	36341.4	36341.4	39505.3	36341.4	63515.2
									933.23	62344.7	63435.1	36289	36289	39338.3	36289	66484.5
									933.18	65318.2	66630.7	36232.6	36232.6	39165.3	36232.6	69563.4
									933.13	68958.4	69875.3	36172.3	36172.3	38986.9	36172.3	72689.9
									933.08	72180.8	73094.1	36108.3	36108.3	38804	36108.3	75789.8
									933.03	75853.4	76202.1	36041	36041	38617.5	36041	78778.6
									932.98	79293.9	79107.2	35970.7	35970.7	38428.3	35970.7	81564.8
									932.93	82304.2	81714.6	35897.8	35897.8	38237.4	35897.8	84054.2
									932.88	84839.3	83932.4	35822.9	35822.9	38045.7	35822.9	86155.2
									932.83	86912.8	85676.3	35746.4	35746.4	37854.2	35746.4	87784.1
									932.78	87761	86876.7	35668.9	35668.9	37663.8	35668.9	88871.7
									932.73	88633.9	87483	35590.8	35590.8	37475.4	35590.8	89367.6
									932.68	87434.5	87467.6	35512.7	35512.7	37289.8	35512.7	89244.6
									932.63	86132.7	86828.4	35435	35435	37107.6	35435	88501
									932.58	83918.6	85589	35358.2	35358.2	36929.7	35358.2	87160.5
									932.53	80994.3	83796.8	35283	35283	36756.8	35283	85270.6
									932.48	76952.5	81518.9	35209.7	35209.7	36589.5	35209.7	82898.8
									932.43	72804.9	78838.1	35138.9	35138.9	36428.5	35138.9	80127.7
									932.38	69680.2	75846.1	35070.9	35070.9	36274.1	35070.9	77049.3
									932.33	65273.6	72638.6	35006.3	35006.3	36127	35006.3	73759.3
									932.28	61685.2	69309.2	34945.2	34945.2	35987.4	34945.2	70351.3
									932.23	59006	65945.2	34888.1	34888.1	35855.5	34888.1	66912.6
									932.18	56473.6	62624.2	34835.1	34835.1	35731.7	34835.1	63520.8
									932.13	53214.7	59411.6	34786.3	34786.3	35616	34786.3	60241.3
									932.08	50970.3	56359.7	34741.7	34741.7	35508.2	34741.7	57126.2
									932.03	49277.2	53507.4	34701.3	34701.3	35408.3	34701.3	54214.5
									931.98	47616.9	50881.2	34664.8	34664.8	35316	34664.8	51532.4
									931.93	46732.5	48496.1	34632.1	34632.1	35230.9	34632.1	49094.9
									931.88	45012	46357.2	34602.9	34602.9	35152.6	34602.9	46907
									931.83	44143.9	44461.8	34576.8	34576.8	35080.8	34576.8	44965.7
									931.78	43105.6	42800.7	34553.6	34553.6	35014.9	34553.6	43262
									931.73	42022	41360	34532.8	34532.8	34954.4	34532.8	41781.6
									931.68	40985.2	40123	34514.2	34514.2	34899	34514.2	40507.8
									931.63	40533.5	39070.9	34497.6	34497.6	34848.2	34497.6	39421.5
									931.58	40117	38184.3	34482.8	34482.8	34801.8	34482.8	38503.3
									931.53	39373.3	37443.4	34469.4	34469.4	34759.2	34469.4	37733.2
									931.48	39467.3	36829.6	34457.3	34457.3	34720.2	34457.3	37092.6
									931.43	38524.4	36325.1	34446.3	34446.3	34684.5	34446.3	36563.4
									931.38	37966.8	35913.8	34436.3	34436.3	34651.8	34436.3	36129.3
									931.33	37812.7	35580.9	34427.2	34427.2	34621.9	34427.2	35775.6
									931.28	37805.4	35313.5	34418.9	34418.9	34594.5	34418.9	35489
									931.23	37414.9	35100.1	34411.3	34411.3	34569.4	34411.3	35258.3
									931.18	37108.9	34931.1	34404.4	34404.4	34546.6	34404.4	35073.3
									931.13	36996.9	34797.9	34398	34398	34525.7	34398	34925.7
									931.08	37005.6	34693.7	34392	34392	34506.6	34392	34808.3
									931.03	36792.2	34612.4	34386.5	34386.5	34489.1	34386.5	34715.1
									930.98	36785.1	34549.4	34381.4	34381.4	34473.2	34381.4	34641.2
									930.93	36534.9	34500.7	34376.5	34376.5	34458.5	34376.5	34582.7
									930.88	36866.7	34463.2	34372.1	34372.1	34445.2	34372.1	34536.3
									930.83	36252.2	34434.3	34367.9	34367.9	34433.1	34367.9	34499.4
									930.78	35909.5	34412	34364	34364	34421.9	34364	34469.9
									930.73	35939	34394.8	34360.3	34360.3	34411.7	34360.3	34446.2
									930.68	35910	34381.4	34356.8	34356.8	34402.4	34356.8	34427
									930.63	35879.6	34370.9	34353.5	34353.5	34393.9	34353.5	34411.3
									930.58	35848.7	34362.6	34350.3	34350.3	34386.1	34350.3	34398.4
									930.53	35954.1	34355.9	34347.3	34347.3	34378.9	34347.3	34387.5
									930.48	35638.2	34350.5	34344.5	34344.5	34372.4	34344.5	34378.3
									930.43	35310.2	34346	34341.9	34341.9	34366.4	34341.9	34370.5
									930.38	35433.7	34342.2	34339.4	34339.4	34360.9	34339.4	34363.8
									930.33	35472.7	34338.9	34337	34337	34356	34337	34357.9
									930.28	35428.4	34336.1	34334.9	34334.9	34351.5	34334.9	34352.8
									930.23	34991.9	34333.7	34332.8	34332.8	34347.4	34332.8	34348.3
									930.18	35462.8	34331.5	34330.9	34330.9	34343.6	34330.9	34344.2
									930.13	35191.1	34329.4	34329	34329	34340.2	34329	34340.5
									930.08	35096.4	34327.5	34327.2	34327.2	34336.9	34327.2	34337.2
									930.03	35298.5	34325.7	34325.5	34325.5	34334	34325.5	34334.1
									929.98	34927.4	34324	34323.9	34323.9	34331.2	34323.9	34331.3
									929.93	35066.3	34322.4	34322.3	34322.3	34328.7	34322.3	34328.8
									929.88	34912.2	34320.9	34320.9	34320.9	34326.4	34320.9	34326.5
									929.83	34634.1	34319.5	34319.5	34319.5	34324.3	34319.5	34324.3
									929.78	34765.2	34318.1	34318.1	34318.1	34322.3	34318.1	34322.3
									929.73	34835.6	34316.8	34316.8	34316.8	34320.4	34316.8	34320.4
									929.68	35202.4	34315.6	34315.6	34315.6	34318.7	34315.6	34318.7
									929.63	35070.4	34314.4	34314.4	34314.4	34317.1	34314.4	34317.1
									929.58	34914.1	34313.3	34313.3	34313.3	34315.6	34313.3	34315.6
									929.53	35108.8	34312.3	34312.2	34312.2	34314.2	34312.2	34314.2
									929.48	34857.3	34311.2	34311.2	34311.2	34312.9	34311.2	34312.9
									929.43	34676.1	34310.3	34310.3	34310.3	34311.7	34310.3	34311.7
									929.38	34693.8	34309.4	34309.4	34309.4	34310.6	34309.4	34310.6
									929.33	34795.6	34308.5	34308.5	34308.5	34309.6	34308.5	34309.6
									929.28	34795	34307.7	34307.7	34307.7	34308.6	34307.7	34308.6
									929.23	34531.8	34306.8	34306.8	34306.8	34307.6	34306.8	34307.6
									929.18	34623	34306	34306	34306	34306.7	34306	34306.7
									929.13	34720.4	34305.2	34305.2	34305.2	34305.7	34305.2	34305.7
									929.08	34671.6	34304.4	34304.4	34304.4	34304.9	34304.4	34304.9
									929.03	34548.3	34303.6	34303.6	34303.6	34304	34303.6	34304
									928.98	34369.8	34302.8	34302.8	34302.8	34303.2	34302.8	34303.2
									928.93	34626.7	34302.1	34302.1	34302.1	34302.4	34302.1	34302.4
									928.88	34412.1	34301.3	34301.3	34301.3	34301.6	34301.3	34301.6
									928.83	34804.8	34300.6	34300.6	34300.6	34300.8	34300.6	34300.8
									928.78	34550.2	34299.8	34299.8	34299.8	34300	34299.8	34300
									928.73	34587.2	34299.1	34299.1	34299.1	34299.2	34299.1	34299.2
									928.68	34956.6	34298.4	34298.4	34298.4	34298.5	34298.4	34298.5
									928.63	34777.6	34297.6	34297.6	34297.6	34297.7	34297.6	34297.7
									928.58	34831.1	34296.9	34296.9	34296.9	34297	34296.9	34297
									928.53	34824.3	34296.2	34296.2	34296.2	34296.3	34296.2	34296.3
									928.48	34885.7	34295.5	34295.5	34295.5	34295.6	34295.5	34295.6
									928.43	34763.1	34294.8	34294.8	34294.8	34294.9	34294.8	34294.9
									928.38	34778.4	34294.2	34294.2	34294.2	34294.2	34294.2	34294.2
									928.33	34672.2	34293.5	34293.5	34293.5	34293.5	34293.5	34293.5
									928.28	34507.6	34292.7	34292.7	34292.7	34292.8	34292.7	34292.8
									928.23	34708	34292.1	34292.1	34292.1	34292.1	34292.1	34292.1
									928.18	34780.4	34291.4	34291.4	34291.4	34291.4	34291.4	34291.4
									928.13	34549.8	34290.8	34290.8	34290.8	34290.8	34290.8	34290.8
									928.08	34329.4	34290.2	34290.2	34290.2	34290.2	34290.2	34290.2
									928.03	34378.1	34289.7	34289.7	34289.7	34289.7	34289.7	34289.7
									927.98	34298.4	34289.2	34289.2	34289.2	34289.2	34289.2	34289.2
									927.93	34709.9	34288.7	34288.7	34288.7	34288.7	34288.7	34288.7
									927.88	34607.4	34288.2	34288.2	34288.2	34288.2	34288.2	34288.2
									927.83	34712.1	34287.8	34287.8	34287.8	34287.8	34287.8	34287.8
									927.78	34343.3	34287.5	34287.5	34287.5	34287.5	34287.5	34287.5
									927.73	34332.9	34287.2	34287.2	34287.2	34287.2	34287.2	34287.2
									927.68	34111.1	34287	34287	34287	34287	34287	34287
									927.63	34511.4	34286.8	34286.8	34286.8	34286.8	34286.8	34286.8
									927.58	34357	34286.6	34286.6	34286.6	34286.6	34286.6	34286.6
									927.53	34495.9	34286.4	34286.4	34286.4	34286.4	34286.4	34286.4
									927.48	34666.7	34286.3	34286.3	34286.3	34286.3	34286.3	34286.3
									927.43	34198.1	34286.2	34286.2	34286.2	34286.2	34286.2	34286.2
									927.38	34323.1	34286.1	34286.1	34286.1	34286.1	34286.1	34286.1
									927.33	33934.2	34286	34286	34286	34286	34286	34286
									927.28	34311.4	34285.9	34285.9	34285.9	34285.9	34285.9	34285.9
									927.23	34152.6	34285.9	34285.9	34285.9	34285.9	34285.9	34285.9
									927.18	34261.1	34287.7	34287.7	34287.7	34287.7	34287.7	34287.7
									927.13	34336.5	34289.5	34289.5	34289.5	34289.5	34289.5	34289.5
									927.08	34304.8	34291.4	34291.4	34291.4	34291.4	34291.4	34291.4
									927.03	34214.6	34293.2	34293.2	34293.2	34293.2	34293.2	34293.2
									926.98	34036.7	34295	34295	34295	34295	34295	34295
									926.93	34315	34296.8	34296.8	34296.8	34296.8	34296.8	34296.8
									926.88	34340.2	34298.7	34298.7	34298.7	34298.7	34298.7	34298.7
									926.83	34263.7	34300.6	34300.6	34300.6	34300.6	34300.6	34300.6
									926.78	34426.9	34307.1	34307.1	34307.1	34307.1	34307.1	34307.1
									926.73	34110.3	34313.5	34313.5	34313.5	34313.5	34313.5	34313.5
									926.68	34647.6	34320	34320	34320	34320	34320	34320
									926.63	34649.9	34326.4	34326.4	34326.4	34326.4	34326.4	34326.4
									926.58	34168	34332.9	34332.9	34332.9	34332.9	34332.9	34332.9
									926.53	34220.6	34339.3	34339.3	34339.3	34339.3	34339.3	34339.3
									926.48	34531.4	34362.7	34362.7	34362.7	34362.7	34362.7	34362.7
									926.43	34486.3	34386.1	34386.1	34386.1	34386.1	34386.1	34386.1
									926.38	34401.1	34409.6	34409.6	34409.6	34409.6	34409.6	34409.6

## Sheet: Fig.1c
Ni Ni-2p													Cu1Ni1 Ni-2p
Binding Energy (E)		Ni0 2p2/3	Ni0 2p1/3	Ni2+ 2p2/3	Ni2+ 2p1/3	Ni2p Sat.	Ni2p Sat.	Backgnd.	Envelope	Residuals			Binding Energy (E)		Ni0 2p2/3	Ni0 2p1/3	Ni2+ 2p2/3	Ni2+ 2p1/3	Ni2p Sat.	Ni2p Sat.	Backgnd.	Envelope	Residuals
eV	Counts / s (Resid. ?2)	Counts / s (Resid. ?2)	Counts / s (Resid. ?2)	Counts / s (Resid. ?2)	Counts / s (Resid. ?2)	Counts / s (Resid. ?2)	Counts / s (Resid. ?2)	Counts / s (Resid. ?2)	Counts / s (Resid. ?2)	Counts / s (Resid. ?2)			eV	Counts / s (Resid. ?2)	Counts / s (Resid. ?2)	Counts / s (Resid. ?2)	Counts / s (Resid. ?2)	Counts / s (Resid. ?2)	Counts / s (Resid. ?2)	Counts / s (Resid. ?2)	Counts / s (Resid. ?2)	Counts / s (Resid. ?2)	Counts / s (Resid. ?2)
880	241268	241049	241049	241049	241049	241049	241127	241049	241127	141.043			880.83	33759.8	34008.8	34008.8	34008.8	34008.8	34138.8	34008.8	34008.8	34138.8	-378.981
879.9	241396	241032	241032	241032	241032	241032	241127	241032	241127	268.644			880.78	33886.2	33968.2	33968.2	33968.2	33968.2	34098.2	33968.2	33968.2	34098.2	-212.018
879.8	241549	241015	241015	241015	241015	241015	241130	241015	241130	419.481			880.73	34018.4	33942.1	33942.1	33942.1	33942.1	34072.2	33942.2	33942.1	34072.2	-53.7631
879.7	240835	240998	240998	240998	240998	240998	241136	240998	241136	-300.706			880.68	34230.3	33909	33909	33909	33909	34039.1	33909.1	33909	34039.1	191.231
879.6	240215	240979	240979	240979	240979	240979	241144	240979	241144	-928.903			880.63	34174.2	33884.9	33884.9	33884.9	33884.9	34014.9	33884.9	33884.9	34014.9	159.296
879.5	240287	240958	240958	240958	240958	240958	241156	240958	241156	-868.496			880.58	33674	33884.3	33884.3	33884.3	33884.3	34014.3	33884.3	33884.3	34014.4	-340.34
879.4	240878	240937	240937	240937	240937	240937	241172	240937	241172	-294.47			880.53	33830.6	33883.7	33883.7	33883.7	33883.7	34013.7	33883.7	33883.7	34013.8	-183.134
879.3	241293	240913	240913	240913	240913	240913	241193	240913	241193	100.044			880.48	33997.7	33883	33883	33883	33883	34013	33883.1	33883	34013.1	-15.3579
879.2	241798	240888	240888	240888	240888	240888	241221	240888	241221	577.584			880.43	33626.1	33882.4	33882.4	33882.4	33882.4	34012.4	33882.4	33882.4	34012.5	-386.404
879.1	241711	240861	240861	240861	240861	240861	241255	240861	241255	456.87			880.38	33885.1	33881.7	33881.7	33881.7	33881.7	34011.7	33881.8	33881.7	34011.8	-126.758
879	241822	240832	240832	240832	240832	240832	241296	240832	241296	526.682			880.33	33811.5	33881	33881	33881	33881	34011.1	33881.1	33881	34011.2	-199.694
878.9	241967	240798	240798	240798	240798	240798	241343	240798	241343	623.834			880.28	33836.6	33880.4	33880.4	33880.4	33880.4	34010.4	33880.5	33880.4	34010.5	-173.916
878.8	242085	240761	240761	240761	240761	240761	241400	240761	241400	685.361			880.23	33927.3	33879.7	33879.7	33879.7	33879.7	34009.7	33879.8	33879.7	34009.8	-82.57
878.7	242530	240720	240720	240720	240720	240720	241467	240720	241467	1063.52			880.18	33851.8	33878.9	33878.9	33878.9	33878.9	34008.9	33879.1	33878.9	34009.1	-157.262
878.6	242634	240676	240676	240676	240676	240676	241546	240676	241546	1088.23			880.13	33763.4	33878.1	33878.1	33878.1	33878.1	34008.1	33878.3	33878.1	34008.3	-244.932
878.5	243583	240628	240628	240628	240628	240628	241638	240628	241638	1944.9			880.08	33879.4	33877.3	33877.3	33877.3	33877.3	34007.4	33877.6	33877.3	34007.6	-128.165
878.4	243238	240577	240577	240577	240577	240577	241746	240577	241746	1491.95			880.03	34033.1	33876.6	33876.6	33876.6	33876.6	34006.6	33876.8	33876.6	34006.9	26.2729
878.3	243016	240522	240522	240522	240522	240522	241872	240522	241872	1144.65			879.98	33798.3	33875.7	33875.7	33875.7	33875.7	34005.7	33876	33875.7	34006	-207.718
878.2	243688	240462	240462	240462	240462	240462	242016	240462	242016	1672.94			879.93	33832.7	33874.6	33874.6	33874.6	33874.6	34004.7	33875	33874.6	34005	-172.32
878.1	244474	240397	240397	240397	240397	240397	242179	240397	242179	2295.02			879.88	33879.5	33873.7	33873.7	33873.7	33873.7	34003.7	33874.1	33873.7	34004.1	-124.621
878	244445	240326	240326	240326	240326	240326	242365	240326	242365	2079.59			879.83	33836.6	33872.7	33872.7	33872.7	33872.7	34002.7	33873.1	33872.7	34003.2	-166.584
877.9	244427	240251	240251	240251	240251	240251	242575	240251	242575	1851.77			879.78	33837.5	33871.6	33871.6	33871.6	33871.6	34001.6	33872.1	33871.6	34002.2	-164.682
877.8	245196	240171	240171	240171	240171	240171	242812	240171	242812	2383.24			879.73	34046.4	33870.5	33870.5	33870.5	33870.5	34000.5	33871.1	33870.5	34001.1	45.3292
877.7	246212	240086	240086	240086	240086	240086	243078	240086	243078	3133.42			879.68	34170.1	33869.3	33869.3	33869.3	33869.3	33999.3	33870	33869.3	34000	170.07
877.6	246638	239995	239995	239995	239995	239995	243373	239995	243373	3264.91			879.63	33817.9	33868	33868	33868	33868	33998	33868.8	33868	33998.8	-180.938
877.5	246367	239899	239899	239899	239900	239899	243701	239899	243701	2666.45			879.58	34279.8	33866.7	33866.7	33866.7	33866.7	33996.7	33867.6	33866.7	33997.6	282.252
877.4	246456	239799	239799	239799	239799	239799	244062	239799	244062	2393.77			879.53	34058.1	33865.2	33865.2	33865.2	33865.2	33995.2	33866.2	33865.2	33996.3	61.8333
877.3	247147	239693	239693	239693	239693	239693	244458	239693	244458	2689			879.48	34138.6	33863.7	33863.7	33863.7	33863.7	33993.7	33864.9	33863.7	33994.9	143.714
877.2	247256	239582	239582	239582	239582	239582	244890	239582	244890	2366.14			879.43	33699.9	33862.2	33862.2	33862.2	33862.2	33992.2	33863.5	33862.2	33993.5	-293.681
877.1	247417	239465	239465	239465	239465	239465	245357	239465	245357	2060.31			879.38	33772.8	33860.7	33860.7	33860.7	33860.7	33990.7	33862.2	33860.7	33992.2	-219.423
877	247833	239343	239343	239343	239343	239343	245859	239343	245859	1973.71			879.33	34029.1	33859.2	33859.2	33859.2	33859.2	33989.2	33860.9	33859.2	33990.9	38.241
876.9	247666	239214	239214	239214	239215	239214	246395	239214	246395	1270.52			879.28	33909	33857.5	33857.5	33857.5	33857.5	33987.6	33859.5	33857.5	33989.5	-80.4916
876.8	248024	239080	239080	239080	239080	239080	246963	239080	246964	1059.95			879.23	34032.3	33855.9	33855.9	33855.9	33855.9	33985.9	33858.1	33855.9	33988.1	44.166
876.7	249216	238939	238939	238939	238939	238939	247561	238939	247561	1654.64			879.18	34060.1	33854.1	33854.1	33854.1	33854.1	33984.2	33856.6	33854.1	33986.6	73.5221
876.6	250255	238790	238790	238790	238791	238790	248184	238790	248185	2069.15			879.13	34096.9	33852.3	33852.3	33852.3	33852.3	33982.3	33855.1	33852.3	33985.1	111.789
876.5	250489	238636	238636	238636	238637	238636	248830	238636	248832	1657.37			879.08	33932	33850.5	33850.5	33850.5	33850.5	33980.5	33853.6	33850.5	33983.7	-51.6351
876.4	250747	238473	238473	238473	238475	238473	249493	238473	249495	1252.39			879.03	34100.4	33848.7	33848.7	33848.7	33848.7	33978.7	33852.2	33848.7	33982.3	118.148
876.3	251475	238303	238303	238303	238306	238303	250164	238303	250167	1307.6			878.98	33873.1	33846.9	33846.9	33846.9	33846.9	33976.9	33850.9	33846.9	33980.9	-107.827
876.2	251805	238123	238123	238123	238127	238123	250838	238123	250842	963.321			878.93	33778.9	33845.1	33845.1	33845.1	33845.1	33975.1	33849.6	33845.1	33979.6	-200.698
876.1	251867	237935	237935	237935	237941	237935	251507	237935	251512	354.373			878.88	33785	33843.4	33843.4	33843.4	33843.4	33973.4	33848.4	33843.4	33978.4	-193.449
876	252782	237740	237740	237740	237747	237740	252162	237740	252170	612.5			878.83	34099.3	33841.5	33841.5	33841.5	33841.5	33971.5	33847.2	33841.5	33977.2	122.109
875.9	253853	237537	237537	237537	237547	237537	252795	237537	252806	1047.05			878.78	33941.3	33839.7	33839.7	33839.7	33839.7	33969.7	33846	33839.7	33976	-34.7518
875.8	254319	237326	237326	237326	237340	237326	253396	237326	253410	909.501			878.73	34071.9	33837.8	33837.8	33837.8	33837.8	33967.9	33844.9	33837.8	33975	96.9696
875.7	254045	237108	237108	237108	237126	237108	253954	237108	253973	72.3172			878.68	34252.2	33836	33836	33836	33836	33966	33843.9	33836	33973.9	278.276
875.6	254423	236882	236882	236882	236907	236882	254459	236882	254484	-61.5027			878.63	33945.2	33834.1	33834.1	33834.1	33834.1	33964.1	33843	33834.1	33973	-27.8347
875.5	255199	236650	236650	236650	236684	236650	254902	236650	254936	263.898			878.58	33741.1	33832.2	33832.2	33832.2	33832.2	33962.2	33842.1	33832.2	33972.1	-231.056
875.4	255553	236411	236411	236411	236457	236411	255271	236411	255316	236.525			878.53	34195.5	33830.3	33830.3	33830.3	33830.3	33960.4	33841.3	33830.3	33971.4	224.132
875.3	255922	236166	236166	236166	236226	236166	255558	236166	255619	303.326			878.48	33937.6	33828.3	33828.3	33828.3	33828.3	33958.4	33840.6	33828.3	33970.6	-33.079
875.2	255612	235915	235915	235915	235994	235915	255756	235915	255835	-223.051			878.43	33996.9	33826.5	33826.5	33826.5	33826.5	33956.5	33840.1	33826.5	33970.1	26.713
875.1	255672	235658	235658	235658	235763	235658	255857	235658	255961	-288.659			878.38	33969.6	33824.6	33824.6	33824.6	33824.6	33954.6	33839.7	33824.6	33969.7	-0.08593
875	255916	235396	235396	235396	235532	235396	255854	235396	255990	-74.2776			878.33	33560.1	33822.6	33822.6	33822.6	33822.6	33952.6	33839.4	33822.6	33969.4	-409.292
874.9	256600	235130	235130	235130	235307	235130	255745	235130	255922	677.835			878.28	34004.8	33820.4	33820.4	33820.4	33820.4	33950.4	33839	33820.4	33969	35.7805
874.8	256322	234861	234861	234861	235089	234861	255528	234861	255756	565.76			878.23	33925.4	33818.1	33818.1	33818.1	33818.1	33948.2	33838.7	33818.1	33968.8	-43.3212
874.7	256568	234588	234588	234588	234881	234588	255202	234588	255494	1073.78			878.18	34041.5	33816	33816	33816	33816	33946	33838.7	33816	33968.8	72.7853
874.6	256836	234313	234313	234313	234686	234313	254768	234313	255141	1695.18			878.13	33976.8	33813.8	33813.8	33813.8	33813.8	33943.8	33838.9	33813.8	33968.9	7.83726
874.5	255263	234035	234035	234035	234507	234035	254230	234035	254702	560.651			878.08	34017.3	33811.6	33811.6	33811.6	33811.6	33941.6	33839.3	33811.6	33969.4	47.9646
874.4	255231	233755	233756	233755	234351	233755	253592	233755	254188	1043.2			878.03	34175.2	33809.4	33809.4	33809.4	33809.4	33939.4	33839.9	33809.4	33969.9	205.209
874.3	255958	233475	233475	233475	234221	233475	252862	233475	253608	2349.94			877.98	33634.7	33807	33807	33807	33807	33937.1	33840.7	33807	33970.7	-335.996
874.2	255714	233194	233195	233194	234124	233194	252047	233194	252977	2736.41			877.93	34026.6	33804.7	33804.7	33804.7	33804.7	33934.7	33841.7	33804.7	33971.7	54.865
874.1	254957	232914	232915	232914	234065	232914	251158	232914	252310	2647.25			877.88	33866.8	33802.3	33802.3	33802.3	33802.3	33932.3	33842.9	33802.3	33973	-106.181
874	253879	232636	232637	232636	234053	232636	250204	232636	251623	2256.16			877.83	34430	33799.8	33799.8	33799.8	33799.8	33929.8	33844.3	33799.8	33974.3	455.707
873.9	253804	232360	232362	232360	234094	232360	249197	232360	250934	2869.9			877.78	34037.9	33797.1	33797.1	33797.1	33797.1	33927.2	33845.9	33797.1	33975.9	61.9083
873.8	253640	232085	232088	232085	234194	232085	248145	232085	250258	3381.43			877.73	33749.7	33794.3	33794.3	33794.3	33794.3	33924.4	33847.7	33794.3	33977.8	-228.027
873.7	252643	231810	231815	231810	234360	231810	247059	231810	249615	3028.59			877.68	34049.4	33791.6	33791.6	33791.6	33791.6	33921.6	33849.9	33791.6	33980	69.4862
873.6	251589	231536	231544	231536	234600	231536	245948	231536	249021	2567.56			877.63	34066.1	33788.6	33788.6	33788.6	33788.6	33918.7	33852.3	33788.6	33982.4	83.6832
873.5	251333	231262	231276	231262	234921	231262	244824	231262	248496	2836.89			877.58	34086	33785.6	33785.6	33785.6	33785.6	33915.6	33855.1	33785.6	33985.1	100.906
873.4	251555	230989	231010	230989	235329	230989	243694	230989	248055	3499.34			877.53	33917.5	33782.5	33782.5	33782.5	33782.5	33912.5	33858.1	33782.5	33988.2	-70.6636
873.3	251645	230714	230747	230714	235830	230714	242566	230714	247715	3930.69			877.48	34118.5	33779.3	33779.3	33779.3	33779.3	33909.3	33861.6	33779.3	33991.7	126.815
873.2	252179	230438	230488	230438	236428	230438	241448	230438	247488	4690.76			877.43	34096.6	33776.3	33776.3	33776.3	33776.3	33906.4	33865.8	33776.3	33995.8	100.823
873.1	252176	230161	230237	230161	237127	230161	240346	230161	247389	4786.64			877.38	34423.2	33773	33773	33773	33773	33903	33870.1	33773	34000.1	423.067
873	251639	229881	229996	229881	237927	229881	239266	229881	247427	4212.61			877.33	34094.6	33769.6	33769.6	33769.6	33769.6	33899.6	33874.8	33769.6	34004.8	89.817
872.9	252174	229597	229767	229597	238824	229597	238210	229597	247608	4566.38			877.28	33928.2	33766	33766	33766	33766	33896	33879.9	33766	34010	-81.8107
872.8	252047	229306	229557	229306	239812	229306	237181	229306	247937	4109.92			877.23	33951.9	33762.5	33762.5	33762.5	33762.5	33892.5	33885.7	33762.5	34015.7	-63.8497
872.7	251659	229010	229374	229010	240881	229010	236182	229010	248417	3241.59			877.18	34288.4	33758.8	33758.8	33758.8	33758.8	33888.9	33891.9	33758.8	34021.9	266.516
872.6	252144	228706	229229	228706	242018	228706	235215	228706	249050	3093.8			877.13	34291.1	33755	33755	33755	33755.1	33885.1	33898.6	33755	34028.6	262.507
872.5	253161	228396	229139	228396	243206	228396	234280	228396	249833	3327.24			877.08	34160.2	33751.1	33751.1	33751.1	33751.1	33881.1	33905.7	33751.1	34035.7	124.456
872.4	253997	228076	229120	228076	244419	228076	233378	228076	250764	3232.28			877.03	33945.7	33747	33747	33747	33747	33877.1	33913.4	33747	34043.4	-97.7508
872.3	254380	227745	229195	227745	245628	227745	232504	227745	251838	2541.89			876.98	33610.9	33742.9	33742.9	33742.9	33742.9	33872.9	33921.7	33742.9	34051.7	-440.858
872.2	255045	227401	229394	227401	246801	227401	231658	227401	253052	1993.1			876.93	34563.2	33738.7	33738.7	33738.7	33738.7	33868.7	33930.6	33738.7	34060.6	502.539
872.1	255936	227042	229750	227042	247903	227042	230839	227042	254407	1529.59			876.88	34310.1	33734.4	33734.4	33734.4	33734.4	33864.5	33940.1	33734.4	34070.1	239.963
872	257752	226667	230303	226667	248894	226667	230040	226667	255903	1849.08			876.83	34136	33730.1	33730.1	33730.1	33730.1	33860.1	33950.2	33730.1	34080.3	55.7394
871.9	260005	226273	231099	226273	249736	226273	229260	226273	257549	2455.21			876.78	34223.2	33725.7	33725.7	33725.7	33725.7	33855.7	33961.1	33725.7	34091.1	132.097
871.8	261013	225857	232188	225857	250390	225857	228494	225857	259358	1654.81			876.73	34348.2	33721.3	33721.3	33721.3	33721.3	33851.3	33972.6	33721.3	34102.7	245.577
871.7	262302	225418	233627	225418	250821	225418	227739	225418	261350	951.699			876.68	34045.1	33716.8	33716.8	33716.8	33716.8	33846.8	33984.8	33716.8	34114.8	-69.6922
871.6	264730	224954	235467	224954	251000	224954	226989	224954	263548	1181.52			876.63	34573.4	33712.2	33712.2	33712.2	33712.2	33842.2	33997.5	33712.2	34127.6	445.782
871.5	267174	224460	237758	224460	250901	224460	226239	224460	265979	1194.67			876.58	34080.1	33707.5	33707.5	33707.5	33707.5	33837.5	34010.9	33707.5	34140.9	-60.8038
871.4	269892	223933	240543	223933	250507	223933	225484	223933	268668	1223.39			876.53	34232.4	33702.7	33702.7	33702.7	33702.8	33832.8	34024.9	33702.7	34155	77.3718
871.3	272189	223370	243847	223370	249811	223370	224718	223370	271636	553.801			876.48	34094.2	33697.9	33697.9	33697.9	33697.9	33827.9	34039.5	33697.9	34169.6	-75.4111
871.2	275673	222770	247674	222770	248816	222770	223937	222770	274888	784.766			876.43	34248.4	33692.8	33692.8	33692.8	33692.9	33822.9	34054.6	33692.8	34184.7	63.721
871.1	279307	222129	251998	222129	247532	222129	223137	222129	278409	897.868			876.38	34260.2	33687.5	33687.5	33687.5	33687.5	33817.5	34069.9	33687.5	34200.1	60.1616
871	283614	221444	256752	221444	245977	221444	222312	221444	282152	1462.18			876.33	34241.9	33682.1	33682.1	33682.1	33682.2	33812.1	34085.9	33682.1	34216.1	25.8873
870.9	287578	220714	261824	220714	244178	220714	221459	220714	286032	1546.35			876.28	34120.5	33676.6	33676.6	33676.6	33676.7	33806.6	34102.3	33676.6	34232.5	-112.039
870.8	291239	219938	267056	219938	242166	219938	220576	219938	289921	1318.5			876.23	34126.8	33670.8	33670.8	33670.8	33671	33800.9	34119.1	33670.8	34249.3	-122.49
870.7	295276	219118	272243	219118	239979	219118	219662	219118	293648	1627.65			876.18	34171.4	33665	33665	33665	33665.2	33795	34136.2	33665	34266.4	-94.9754
870.6	299042	218254	277141	218254	237655	218254	218717	218254	297005	2036.93			876.13	34540.4	33659	33659	33659	33659.2	33789	34153.5	33659	34283.7	256.714
870.5	302873	217352	281482	217352	235235	217352	217744	217352	299758	3116			876.08	34163	33652.6	33652.6	33652.6	33652.9	33782.7	34170.8	33652.6	34301.1	-138.137
870.4	305458	216417	284993	216417	232760	216417	216749	216417	301668	3790.38			876.03	34434.1	33646.2	33646.2	33646.2	33646.5	33776.2	34188.4	33646.2	34318.7	115.456
870.3	306467	215460	287426	215460	230270	215460	215740	215460	302516	3950.96			875.98	34402	33639.4	33639.4	33639.4	33639.7	33769.4	34205.8	33639.4	34336.2	65.8113
870.2	306967	214490	288583	214490	227802	214490	214725	214490	302130	4837.11			875.93	34555.6	33632.5	33632.5	33632.5	33632.9	33762.5	34223.2	33632.5	34353.6	201.93
870.1	305237	213519	288336	213519	225390	213519	213716	213519	300404	4832.63			875.88	34418.3	33625.4	33625.4	33625.4	33625.8	33755.4	34240.5	33625.4	34371	47.3185
870	302311	212556	286648	212556	223061	212556	212721	212556	297319	4992.72			875.83	34562.3	33618.1	33618.1	33618.1	33618.6	33748.1	34257.5	33618.1	34388.1	174.267
869.9	297407	211615	283581	211615	220842	211615	211752	211615	292946	4461.39			875.78	34640.1	33610.7	33610.7	33610.7	33611.3	33740.7	34274.3	33610.7	34404.9	235.154
869.8	291001	210707	279283	210707	218753	210707	210821	210707	287443	3558.1			875.73	34444.9	33603	33603	33603	33603.8	33733.1	34290.5	33603	34421.3	23.5967
869.7	283843	209842	273972	209842	216808	209842	209936	209842	281033	2810.11			875.68	34781.1	33595.1	33595.1	33595.1	33596	33725.1	34306.2	33595.1	34437.1	344.051
869.6	277129	209026	267913	209026	215016	209026	209104	209026	273981	3147.55			875.63	34959.9	33587	33587	33587	33588	33717	34321.2	33587	34452.2	507.653
869.5	268765	208266	261392	208266	213382	208266	208331	208266	266572	2192.6			875.58	34751.8	33578.6	33578.6	33578.6	33579.8	33708.7	34335.4	33578.6	34466.6	285.213
869.4	261296	207568	254685	207568	211908	207568	207620	207568	259078	2217.71			875.53	34876.8	33570.1	33570.1	33570.1	33571.5	33700.2	34348.8	33570.1	34480.1	396.725
869.3	255174	206932	248041	206932	210590	206932	206975	206932	251743	3431.58			875.48	34538.4	33561.3	33561.3	33561.3	33562.9	33691.4	34361	33561.3	34492.6	45.7928
869.2	249584	206358	241665	206358	209422	206358	206393	206358	244765	4819.27			875.43	34552.2	33552.5	33552.5	33552.5	33554.3	33682.5	34372.3	33552.5	34504.1	48.0618
869.1	243639	205844	235713	205844	208394	205844	205872	205844	238292	5347.06			875.38	34679.8	33543.5	33543.5	33543.5	33545.6	33673.5	34382.4	33543.5	34514.5	165.32
869	238307	205384	230289	205384	207494	205384	205408	205384	232422	5885.01			875.33	34443.3	33534.4	33534.4	33534.4	33536.8	33664.4	34391.3	33534.4	34523.7	-80.4392
868.9	233853	204977	225453	204977	206711	204977	204996	204977	227207	6645.94			875.28	34766.8	33525.3	33525.3	33525.3	33528	33655.3	34398.9	33525.3	34531.7	235.174
868.8	230016	204615	221226	204615	206033	204615	204631	204615	222658	7358.21			875.23	34814.9	33516	33516	33516	33519.1	33646.1	34405.1	33516	34538.2	276.657
868.7	227111	204295	217593	204295	205446	204295	204307	204295	218757	8353.67			875.18	34558.5	33506.7	33506.7	33506.7	33510.3	33636.7	34409.8	33506.7	34543.4	15.1664
868.6	224724	204011	214523	204011	204940	204011	204020	204011	215463	9261.52			875.13	34771.3	33497.3	33497.3	33497.3	33501.4	33627.3	34412.8	33497.3	34546.9	224.342
868.5	221924	203759	211967	203759	204505	203759	203766	203759	212721	9203.6			875.08	34752.9	33488	33488	33488	33492.6	33618	34414.3	33488	34549	203.823
868.4	219261	203533	209865	203533	204129	203533	203540	203533	210467	8794.83			875.03	34903	33478.8	33478.8	33478.8	33484.1	33608.8	34414.3	33478.8	34549.7	353.319
868.3	217785	203331	208157	203331	203804	203331	203336	203331	208634	9150.17			874.98	34386.5	33469.5	33469.5	33469.5	33475.6	33599.5	34412.5	33469.5	34548.6	-162.126
868.2	216274	203149	206785	203149	203522	203149	203153	203149	207161	9112.63			874.93	34702.4	33460.2	33460.2	33460.2	33467.2	33590.3	34409	33460.2	34545.9	156.44
868.1	215381	202985	205692	202985	203277	202985	202988	202985	205987	9394.25			874.88	34682.4	33450.9	33450.9	33450.9	33458.8	33581	34403.5	33450.9	34541.5	140.933
868	214616	202836	204829	202836	203064	202836	202839	202836	205060	9556.19			874.83	34387.7	33441.5	33441.5	33441.5	33450.4	33571.5	34396.1	33441.5	34535.1	-147.418
867.9	213701	202702	204153	202702	202879	202702	202704	202702	204332	9369.88			874.78	34651.4	33432	33432	33432	33442.1	33562	34386.8	33432	34527	124.466
867.8	212062	202580	203624	202580	202716	202580	202581	202580	203762	8300.03			874.73	34635.5	33422.4	33422.4	33422.4	33433.9	33552.4	34375.5	33422.4	34517.1	118.475
867.7	210814	202467	203211	202467	202572	202468	202469	202467	203316	7497.85			874.68	34544.7	33412.8	33412.8	33412.8	33425.8	33542.8	34362.4	33412.8	34505.5	39.2383
867.6	209715	202364	202887	202364	202444	202365	202365	202364	202968	6747.22			874.63	34390.8	33403.2	33403.2	33403.2	33417.9	33533.2	34347.5	33403.2	34492.2	-101.42
867.5	209180	202271	202634	202271	202331	202271	202271	202271	202695	6484.96			874.58	34349.9	33393.6	33393.7	33393.6	33410.2	33523.7	34330.8	33393.6	34477.4	-127.575
867.4	209170	202185	202436	202185	202231	202186	202186	202185	202482	6688.47			874.53	34743	33384.2	33384.2	33384.2	33402.9	33514.2	34312.6	33384.2	34461.3	281.724
867.3	208418	202108	202279	202108	202142	202108	202109	202108	202313	6104.91			874.48	34576.4	33374.8	33374.9	33374.8	33395.8	33504.9	34292.7	33374.8	34443.7	132.722
867.2	207393	202038	202152	202038	202063	202038	202038	202038	202178	5215.29			874.43	34497.5	33365.5	33365.6	33365.5	33389.1	33495.6	34271.2	33365.5	34424.8	72.7315
867.1	206409	201973	202050	201973	201992	201973	201973	201973	202069	4340.1			874.38	34865.1	33356.2	33356.2	33356.2	33382.6	33486.2	34248.1	33356.2	34404.6	460.517
867	205689	201914	201964	201914	201927	201914	201914	201914	201978	3710.58			874.33	34719.6	33346.9	33346.9	33346.9	33376.4	33476.9	34223.7	33346.9	34383.4	336.259
866.9	206219	201858	201891	201858	201868	201858	201858	201858	201901	4317.33			874.28	34322	33337.7	33337.7	33337.7	33370.7	33467.7	34198	33337.7	34361.2	-39.1108
866.8	206331	201807	201828	201807	201814	201807	201807	201807	201835	4495.78			874.23	34639.8	33328.4	33328.5	33328.4	33365.3	33458.5	34171.1	33328.4	34338.1	301.73
866.7	205287	201759	201773	201759	201764	201759	201759	201759	201778	3508.96			874.18	34612.5	33319.2	33319.3	33319.2	33360.3	33449.2	34142.9	33319.2	34314.1	298.344
866.6	205338	201715	201724	201715	201719	201715	201715	201715	201728	3610.57			874.13	34277.2	33309.9	33310.1	33309.9	33355.7	33440	34113.7	33309.9	34289.6	-12.4526
866.5	205435	201674	201679	201674	201677	201675	201674	201674	201683	3752.31			874.08	34137.3	33300.7	33300.8	33300.7	33351.6	33430.7	34083.6	33300.7	34264.6	-127.354
866.4	204535	201636	201639	201636	201638	201637	201636	201636	201642	2892.89			874.03	34390.4	33291.4	33291.6	33291.4	33347.9	33421.5	34052.6	33291.4	34239.3	151.051
866.3	204616	201600	201602	201600	201601	201601	201600	201600	201604	3011.88			873.98	34467.3	33282.1	33282.4	33282.1	33344.7	33412.2	34020.9	33282.1	34213.7	253.552
866.2	204753	201566	201567	201566	201567	201567	201566	201566	201569	3183.55			873.93	34441.8	33272.8	33273.1	33272.8	33342	33402.8	33988.5	33272.8	34188.1	253.644
866.1	203866	201534	201535	201534	201535	201536	201535	201534	201537	2328.5			873.88	34230.2	33263.4	33263.8	33263.4	33339.8	33393.4	33955.6	33263.4	34162.5	67.6473
866	203220	201504	201505	201504	201505	201506	201504	201504	201507	1713.07			873.83	34220.4	33254	33254.5	33254	33338.4	33384	33922.4	33254	34137.3	83.1034
865.9	203339	201475	201476	201475	201476	201478	201475	201475	201478	1860.57			873.78	34165.3	33244.8	33245.4	33244.8	33337.7	33374.8	33889.1	33244.8	34112.6	52.6793
865.8	203597	201449	201449	201449	201449	201451	201449	201449	201452	2145.31			873.73	34707.6	33235.7	33236.5	33235.7	33337.8	33365.7	33855.7	33235.7	34088.7	618.927
865.7	203951	201423	201424	201423	201424	201427	201424	201423	201427	2523.54			873.68	34269.2	33226.5	33227.5	33226.5	33338.7	33356.5	33822.1	33226.5	34065.3	203.865
865.6	203688	201401	201401	201401	201401	201405	201401	201401	201405	2282.27			873.63	34367.5	33217.3	33218.5	33217.3	33340.2	33347.3	33788.5	33217.3	34042.8	324.766
865.5	203540	201380	201380	201380	201380	201386	201380	201380	201386	2154.04			873.58	34257.4	33208.1	33209.7	33208.1	33342.7	33338.1	33755.1	33208.1	34021.3	236.094
865.4	203128	201361	201361	201361	201361	201368	201361	201361	201368	1760.17			873.53	34286	33199.1	33201	33199.1	33346.2	33329.1	33722.1	33199.1	34001.1	284.876
865.3	202674	201344	201344	201344	201344	201353	201344	201344	201353	1321.43			873.48	34668.5	33190	33192.4	33190	33350.5	33320	33689.2	33190	33982.1	686.342
865.2	202182	201327	201327	201327	201327	201339	201327	201327	201339	843.122			873.43	34579.6	33180.8	33183.8	33180.8	33355.6	33310.8	33656.6	33180.8	33964.5	615.097
865.1	202535	201313	201313	201313	201313	201327	201313	201313	201327	1207.33			873.38	34121	33171.6	33175.3	33171.6	33361.8	33301.7	33624.4	33171.6	33948.3	172.644
865	201763	201301	201301	201301	201301	201319	201301	201301	201319	443.65			873.33	34260.8	33162.4	33167	33162.4	33368.9	33292.4	33592.6	33162.4	33933.7	327.101
864.9	201533	201291	201291	201291	201291	201314	201291	201291	201314	219.649			873.28	34158.5	33153.2	33158.8	33153.2	33377	33283.2	33561.4	33153.2	33920.8	237.683
864.8	202076	201284	201284	201284	201284	201312	201284	201284	201312	763.947			873.23	34329	33143.9	33150.7	33143.9	33386.2	33274	33530.7	33143.9	33909.7	419.225
864.7	201597	201279	201279	201279	201279	201314	201279	201279	201314	282.915			873.18	34738.9	33134.6	33142.9	33134.6	33396.3	33264.6	33500.4	33134.6	33900.5	838.45
864.6	201369	201276	201276	201276	201276	201319	201276	201276	201319	50.0422			873.13	34053.9	33125.3	33135.3	33125.3	33407.6	33255.3	33470.8	33125.3	33893.2	160.683
864.5	201398	201273	201273	201273	201273	201326	201273	201273	201326	72.1888			873.08	33710.2	33115.9	33128.1	33115.9	33419.9	33245.9	33441.9	33115.9	33888.1	-177.917
864.4	200920	201270	201270	201270	201270	201335	201270	201270	201335	-415.261			873.03	34189	33106.4	33121.1	33106.4	33433.2	33236.5	33413.5	33106.4	33885	303.977
864.3	200980	201268	201268	201268	201268	201347	201268	201268	201347	-367.393			872.98	34370.6	33096.8	33114.5	33096.8	33447.4	33226.9	33385.7	33096.8	33884	486.589
864.2	201197	201266	201266	201266	201266	201363	201266	201266	201363	-166.113			872.93	34278.5	33087.2	33108.4	33087.2	33462.7	33217.2	33358.5	33087.2	33885.3	393.143
864.1	201587	201265	201265	201265	201265	201384	201265	201265	201384	203.788			872.88	34390.2	33077.4	33102.9	33077.4	33478.9	33207.4	33332	33077.4	33889	501.268
864	202062	201251	201251	201251	201251	201395	201251	201251	201395	667.568			872.83	34052.7	33067.7	33098.1	33067.7	33496.2	33197.7	33306.2	33067.7	33895.1	157.542
863.9	201511	201236	201236	201236	201236	201410	201236	201236	201410	100.682			872.78	34116.6	33057.9	33094.1	33057.9	33514.3	33187.9	33281	33057.9	33903.7	212.977
863.8	201104	201221	201221	201221	201221	201431	201221	201221	201431	-326.338			872.73	34326.6	33048	33090.9	33048	33533.2	33178	33256.5	33048	33914.8	411.816
863.7	200755	201204	201204	201204	201204	201457	201204	201204	201457	-702.243			872.68	34389.6	33037.8	33088.7	33037.8	33552.8	33167.8	33232.4	33037.8	33928.3	461.304
863.6	201037	201187	201187	201187	201187	201490	201187	201187	201490	-452.928			872.63	34226.1	33027.5	33087.6	33027.5	33573	33157.6	33208.9	33027.5	33944.5	281.569
863.5	201501	201169	201169	201169	201169	201532	201169	201169	201532	-30.6696			872.58	34377.5	33017.3	33088.1	33017.3	33593.9	33147.4	33186.1	33017.3	33963.5	414.011
863.4	201685	201150	201150	201150	201150	201583	201150	201150	201583	101.709			872.53	34551.6	33006.9	33090	33006.9	33615.2	33137	33163.8	33006.9	33985.3	566.351
863.3	201982	201131	201131	201131	201131	201646	201131	201131	201646	335.768			872.48	34324.7	32996.1	33093.5	32996.1	33636.6	33126.2	33141.8	32996.1	34009.6	315.052
863.2	201934	201111	201111	201111	201111	201722	201111	201111	201722	211.852			872.43	34698.2	32985.1	33098.7	32985.1	33658	33115.1	33120.2	32985.1	34036.8	661.465
863.1	201441	201090	201090	201090	201090	201812	201090	201090	201812	-371.129			872.38	34177.1	32973.9	33106.3	32973.9	33679.5	33104	33099.1	32973.9	34067	110.146
863	202034	201067	201067	201067	201067	201919	201067	201067	201919	115.51			872.33	34424.1	32962.7	33116.4	32962.7	33700.9	33092.7	33078.4	32962.7	34100.3	323.777
862.9	202404	201042	201042	201042	201042	202043	201042	201042	202044	360.168			872.28	34216.8	32951.4	33129.3	32951.4	33722.1	33081.4	33058.3	32951.4	34137	79.7827
862.8	202292	201016	201016	201016	201016	202190	201016	201016	202190	102.458			872.23	34781.6	32939.7	33145.1	32939.7	33742.6	33069.7	33038.3	32939.7	34176.7	604.875
862.7	202396	200989	200989	200989	200989	202360	200989	200989	202360	36.6509			872.18	34345.4	32927.6	33164	32927.6	33762.3	33057.6	33018.5	32927.6	34219.6	125.717
862.6	202935	200960	200960	200960	200960	202557	200960	200960	202557	377.799			872.13	34427.1	32915.3	33186.7	32915.3	33781	33045.3	32999	32915.3	34266.1	160.98
862.5	203390	200929	200929	200929	200929	202784	200929	200929	202784	605.708			872.08	34460.6	32902.9	33213.4	32902.9	33798.8	33032.9	32979.9	32902.9	34316.3	144.29
862.4	203063	200894	200894	200895	200894	203043	200894	200894	203043	20.3305			872.03	34708.1	32890.1	33244.5	32890.1	33815.1	33020.1	32960.8	32890.1	34370.1	337.981
862.3	203535	200857	200857	200858	200857	203337	200857	200857	203337	197.366			871.98	34730.7	32877	33280.1	32877	33829.8	33007	32941.9	32877	34427.8	302.921
862.2	203787	200817	200817	200818	200817	203671	200817	200817	203672	115.522			871.93	34498.5	32863.7	33320.9	32863.7	33842.8	32993.7	32923.1	32863.7	34489.5	9.02218
862.1	204315	200775	200775	200775	200775	204049	200775	200775	204050	265.206			871.88	34281.6	32849.9	33367	32849.9	33853.8	32979.9	32904.3	32849.9	34555.2	-273.566
862	205877	200728	200728	200730	200728	204473	200728	200728	204474	1402.95			871.83	34410.1	32835.8	33418.6	32835.8	33862.5	32965.8	32885.5	32835.8	34625.1	-215.033
861.9	206515	200679	200679	200680	200679	204947	200679	200679	204949	1566.03			871.78	35132.2	32821.1	33476.1	32821.1	33868.7	32951.1	32866.5	32821.1	34699.1	433.081
861.8	205952	200625	200625	200627	200625	205476	200625	200625	205478	474.454			871.73	35002.4	32805.9	33539.7	32805.9	33872.2	32935.9	32847.3	32805.9	34777.4	224.977
861.7	206160	200566	200566	200569	200566	206061	200566	200566	206064	95.9565			871.68	34726.4	32790.1	33609.6	32790.1	33872.7	32920.1	32827.7	32790.1	34859.9	-133.513
861.6	207317	200503	200503	200506	200503	206707	200503	200503	206710	607.704			871.63	34507.7	32774	33686.1	32774	33870.5	32904	32808.2	32774	34947	-439.258
861.5	208138	200433	200433	200437	200433	207415	200433	200433	207419	719.732			871.58	35171.7	32757.3	33769.4	32757.3	33865.2	32887.4	32788.5	32757.3	35038.4	133.322
861.4	209015	200358	200358	200363	200358	208188	200358	200358	208193	821.918			871.53	35070.6	32740.1	33859.2	32740.1	33856.6	32870.1	32768.4	32740.1	35134	-63.3504
861.3	210108	200278	200278	200284	200278	209029	200278	200278	209035	1072.58			871.48	35079.8	32722.3	33955.5	32722.3	33844.7	32852.3	32748	32722.3	35233.6	-153.791
861.2	211431	200191	200191	200200	200191	209939	200191	200191	209947	1483.56			871.43	35395.7	32703.9	34058.3	32703.9	33829.4	32834	32727.2	32703.9	35337	58.6365
861.1	212002	200099	200099	200109	200099	210918	200099	200099	210928	1073.21			871.38	35581.3	32685	34167.1	32685	33810.8	32815	32706	32685	35443.9	137.451
861	212638	199999	199999	200013	199999	211965	199999	199999	211978	659.398			871.33	35589.8	32665.3	34281.4	32665.3	33788.5	32795.3	32684.3	32665.3	35553.7	36.1463
860.9	213909	199893	199893	199910	199893	213079	199893	199893	213095	813.589			871.28	35774.8	32644.7	34400.5	32644.7	33762.6	32774.7	32661.9	32644.7	35665.6	109.185
860.8	214873	199781	199781	199801	199781	214256	199781	199781	214277	596.59			871.23	35864.3	32623.3	34523.7	32623.3	33733	32753.3	32638.7	32623.3	35779	85.2957
860.7	215435	199661	199661	199686	199661	215493	199661	199661	215519	-83.3668			871.18	35365.8	32601.1	34650.3	32601.1	33700.1	32731.1	32615	32601.1	35893.3	-527.48
860.6	216055	199533	199533	199566	199533	216782	199533	199533	216815	-759.901			871.13	35639.9	32578.1	34779.2	32578.1	33663.8	32708.2	32590.7	32578.1	36007.4	-367.428
860.5	217204	199399	199399	199439	199399	218118	199399	199399	218158	-953.835			871.08	35997.7	32554.3	34909.1	32554.3	33624.1	32684.3	32565.6	32554.3	36120.1	-122.392
860.4	217956	199256	199256	199305	199256	219488	199256	199256	219538	-1581.83			871.03	35899.4	32529.5	35038.6	32529.5	33581.1	32659.6	32539.6	32529.5	36230.2	-330.853
860.3	219419	199105	199105	199166	199105	220883	199105	199105	220945	-1525.96			870.98	36190.1	32504	35166.4	32504	33535.1	32634	32513	32504	36336.6	-146.463
860.2	220804	198945	198945	199020	198945	222290	198945	198945	222365	-1561.45			870.93	36240.6	32477.6	35290.9	32477.6	33486.2	32607.6	32485.7	32477.6	36437.6	-196.971
860.1	222302	198775	198775	198868	198775	223692	198775	198775	223785	-1483.59			870.88	36396.5	32450.3	35410.3	32450.3	33434.6	32580.4	32457.6	32450.3	36531.8	-135.346
860	223621	198597	198597	198710	198597	225075	198597	198597	225189	-1567.86			870.83	36693.9	32422.4	35523.1	32422.4	33380.6	32552.4	32428.9	32422.4	36617.8	76.0768
859.9	225190	198407	198407	198546	198407	226420	198407	198407	226559	-1368.44			870.78	36779.8	32393.9	35627.7	32393.9	33324.5	32523.9	32399.7	32393.9	36694.1	85.6794
859.8	226739	198207	198207	198376	198207	227709	198207	198207	227878	-1138.06			870.73	36856.6	32364.9	35722.2	32364.9	33266.7	32494.9	32370	32364.9	36759.2	97.4379
859.7	228093	197997	197997	198202	197997	228922	197997	197997	229128	-1034.64			870.68	37187.9	32335.3	35804.9	32335.3	33207.1	32465.3	32339.9	32335.3	36811.3	376.544
859.6	229891	197776	197776	198024	197776	230042	197776	197776	230290	-398.887			870.63	37005.9	32305.2	35874.2	32305.2	33146.1	32435.2	32309.3	32305.2	36849.3	156.611
859.5	231892	197544	197544	197844	197544	231048	197544	197544	231348	543.936			870.58	37002.5	32274.5	35928.5	32274.5	33083.8	32404.5	32278.1	32274.5	36871.6	130.949
859.4	232364	197303	197303	197664	197303	231922	197303	197303	232283	80.889			870.53	37190.9	32243.3	35966.8	32243.3	33020.5	32373.4	32246.6	32243.3	36877.2	313.654
859.3	232863	197053	197053	197486	197053	232649	197053	197053	233082	-218.97			870.48	37220	32212	35988	32212	32956.8	32342	32214.9	32212	36865.6	354.331
859.2	234715	196794	196794	197313	196794	233213	196794	196794	233732	983.294			870.43	37268.8	32180.5	35991.4	32180.5	32892.6	32310.5	32183	32180.5	36836	432.757
859.1	236102	196529	196529	197147	196529	233602	196529	196529	234221	1881.12			870.38	37091	32148.9	35976.4	32148.9	32828.3	32278.9	32151.1	32148.9	36788.1	302.901
859	236356	196258	196258	196994	196258	233806	196258	196258	234542	1813.68			870.33	36717.4	32117.2	35942.9	32117.2	32764.1	32247.2	32119.2	32117.2	36721.8	-4.43032
858.9	235552	195984	195984	196856	195984	233819	195984	195984	234692	860.001			870.28	36785.9	32085.6	35891	32085.6	32700.3	32215.7	32087.4	32085.6	36637.4	148.497
858.8	236027	195707	195707	196739	195707	233637	195707	195707	234669	1357.55			870.23	37008.9	32054.4	35821.3	32054.4	32637.3	32184.4	32055.9	32054.4	36535.7	473.146
858.7	235586	195429	195429	196646	195429	233260	195429	195429	234477	1109.06			870.18	37039.3	32023.6	35734.5	32023.6	32575.2	32153.6	32024.9	32023.6	36417.5	621.807
858.6	234382	195151	195151	196582	195151	232690	195151	195151	234121	261.806			870.13	36608.8	31993.1	35631.4	31993.1	32514.2	32123.2	31994.3	31993.1	36283.7	325.087
858.5	233062	194875	194875	196551	194875	231934	194875	194875	233611	-549.02			870.08	36469.1	31963.2	35513.5	31963.2	32454.4	32093.3	31964.3	31963.2	36135.7	333.323
858.4	232080	194601	194601	196561	194601	231003	194601	194601	232962	-881.924			870.03	35960.9	31934	35382.1	31934	32396.1	32064	31934.9	31934	35975.2	-14.3543
858.3	231550	194333	194333	196615	194333	229908	194333	194333	232190	-639.922			869.98	36039.3	31905.4	35238.9	31905.4	32339.4	32035.5	31906.2	31905.4	35803.7	235.613
858.2	230010	194068	194068	196719	194068	228663	194068	194068	231314	-1304.03			869.93	35920.6	31877.7	35085.6	31877.7	32284.6	32007.8	31878.4	31877.7	35623.2	297.407
858.1	228916	193808	193808	196878	193808	227283	193808	193808	230353	-1437.03			869.88	35858.3	31850.9	34924.1	31850.9	32231.6	31981	31851.6	31850.9	35435.4	422.903
858	227488	193552	193552	197096	193552	225787	193552	193552	229331	-1843.91			869.83	35482	31825.1	34756.1	31825.1	32180.6	31955.1	31825.6	31825.1	35242.2	239.794
857.9	226028	193299	193299	197378	193299	224192	193299	193299	228271	-2243.38			869.78	35116.7	31800.1	34583.5	31800.1	32131.6	31930.2	31800.6	31800.1	35045.5	71.2605
857.8	225461	193050	193050	197730	193050	222518	193050	193050	227198	-1736.94			869.73	34924.7	31776.1	34408	31776.1	32084.6	31906.2	31776.5	31776.1	34846.9	77.8165
857.7	225599	192804	192804	198157	192804	220782	192804	192804	226134	-535.405			869.68	35133.4	31753.2	34231.4	31753.2	32039.7	31883.2	31753.5	31753.2	34648.3	485.1
857.6	225652	192561	192561	198663	192561	219003	192561	192561	225105	547			869.63	34951.3	31731.4	34055.3	31731.4	31997.2	31861.4	31731.7	31731.4	34451.4	499.85
857.5	225069	192319	192319	199254	192319	217199	192319	192319	224134	934.962			869.58	34479	31710.8	33881.2	31710.8	31956.8	31840.8	31711	31710.8	34257.6	221.425
857.4	224255	192078	192078	199934	192078	215386	192078	192078	223242	1013.67			869.53	34322.3	31691.2	33710.4	31691.2	31918.6	31821.2	31691.4	31691.2	34068.1	254.203
857.3	224459	191837	191837	200707	191837	213579	191837	191837	222449	2010.14			869.48	33998.2	31672.5	33543.7	31672.5	31882.4	31802.5	31672.7	31672.5	33883.8	114.426
857.2	224765	191595	191595	201577	191595	211791	191595	191595	221773	2991.85			869.43	33947.1	31654.7	33382.1	31654.7	31848	31784.7	31654.8	31654.7	33705.6	241.467
857.1	224492	191352	191352	202546	191352	210035	191352	191352	221230	3262.09			869.38	33869	31637.8	33226.6	31637.8	31815.6	31767.8	31637.9	31637.8	33534.6	334.377
857	224256	191107	191107	203620	191107	208322	191107	191107	220835	3421.14			869.33	33768.4	31621.7	33077.7	31621.7	31785	31751.7	31621.8	31621.7	33371.2	397.264
856.9	224762	190861	190861	204799	190861	206661	190861	190861	220599	4163.51			869.28	33281.1	31606.4	32936	31606.4	31756.2	31736.5	31606.6	31606.4	33215.8	65.2203
856.8	225383	190614	190614	206085	190614	205059	190614	190614	220530	4853.26			869.23	33175.3	31592.1	32801.9	31592.1	31729.1	31722.1	31592.2	31592.1	33069.1	106.224
856.7	225128	190365	190365	207476	190365	203521	190365	190365	220632	4496.05			869.18	32941.2	31578.4	32675.5	31578.4	31703.6	31708.4	31578.5	31578.4	32930.8	10.3543
856.6	224784	190113	190113	208969	190113	202051	190113	190113	220907	3877.1			869.13	33019.5	31565.4	32556.9	31565.4	31679.6	31695.4	31565.4	31565.4	32801.2	218.235
856.5	224479	189859	189858	210561	189858	200651	189858	189858	221354	3125.5			869.08	32954.7	31553.2	32446.3	31553.2	31657.3	31683.3	31553.3	31553.2	32680.5	274.16
856.4	224533	189600	189600	212244	189600	199324	189600	189600	221967	2565.82			869.03	33349.7	31542	32343.8	31542	31636.7	31672	31542	31542	32568.5	781.138
856.3	225467	189338	189338	214009	189338	198067	189338	189338	222738	2728.67			868.98	33004	31531.3	32248.9	31531.3	31617.3	31661.4	31531.4	31531.3	32465	539.043
856.2	225788	189072	189071	215846	189071	196880	189071	189071	223655	2132.8			868.93	32725.7	31521.3	32161.4	31521.3	31599.3	31651.3	31521.3	31521.3	32369.4	356.292
856.1	226370	188801	188800	217741	188800	195762	188800	188800	224704	1665.09			868.88	33144.6	31511.8	32081	31511.8	31582.5	31641.9	31511.9	31511.8	32281.7	862.869
856	227699	188527	188524	219678	188524	194710	188524	188524	225867	1831.77			868.83	32975.9	31503	32007.6	31503	31566.8	31633	31503	31503	32201.5	774.404
855.9	228632	188247	188241	221638	188241	193720	188241	188241	227122	1509.4			868.78	32454.4	31494.6	31940.6	31494.6	31552.3	31624.7	31494.7	31494.6	32128.3	326.082
855.8	229152	187963	187952	223599	187952	192789	187952	187952	228446	706.01			868.73	32673.4	31486.8	31879.8	31486.8	31538.8	31616.8	31486.8	31486.8	32061.8	611.58
855.7	229924	187675	187655	225538	187655	191911	187655	187655	229814	110.296			868.68	32747.6	31479.2	31824.4	31479.2	31525.9	31609.2	31479.2	31479.2	32001.2	746.422
855.6	230664	187386	187349	227429	187349	191081	187349	187349	231199	-535.577			868.63	32093.4	31471.8	31774.1	31471.8	31513.8	31601.8	31471.8	31471.8	31946.2	147.2
855.5	231792	187100	187033	229246	187033	190297	187033	187033	232577	-784.451			868.58	31971.4	31464.6	31728.6	31464.6	31502.3	31594.6	31464.6	31464.6	31896.4	75.014
855.4	233092	186826	186708	230961	186708	189552	186708	186708	233923	-831.531			868.53	32304	31457.7	31687.6	31457.7	31491.5	31587.7	31457.7	31457.7	31851.5	452.584
855.3	234977	186575	186371	232544	186371	188842	186371	186371	235220	-242.864			868.48	32339.3	31451.2	31650.8	31451.2	31481.4	31581.2	31451.2	31451.2	31811.1	528.159
855.2	236718	186369	186021	233968	186021	188162	186021	186021	236457	261.506			868.43	31972.8	31445.2	31618	31445.2	31472.2	31575.2	31445.2	31445.2	31775	197.784
855.1	238474	186238	185657	235204	185657	187506	185657	185657	237634	840.511			868.38	31993.2	31439.4	31588.5	31439.4	31463.5	31569.4	31439.4	31439.4	31742.7	250.56
855	240221	186231	185278	236226	185278	186870	185278	185278	238770	1450.8			868.33	31930	31433.8	31562.2	31433.8	31455.2	31563.8	31433.8	31433.8	31713.7	216.333
854.9	243182	186415	184881	237009	184881	186247	184881	184881	239909	3272.93			868.28	32095.8	31428.5	31538.7	31428.5	31447.6	31558.5	31428.5	31428.5	31687.8	408.018
854.8	246139	186888	184463	237531	184463	185632	184463	184463	241125	5014.48			868.23	32518	31423.6	31517.9	31423.6	31440.6	31553.6	31423.6	31423.6	31664.9	853.085
854.7	249259	187786	184022	237773	184022	185020	184022	184022	242534	6725.08			868.18	32436.8	31418.8	31499.3	31418.8	31433.8	31548.8	31418.8	31418.8	31644.4	792.441
854.6	252515	189289	183555	237721	183555	184404	183555	183555	244303	8212.27			868.13	31944.4	31414.2	31482.7	31414.2	31427.5	31544.2	31414.2	31414.2	31626	318.339
854.5	256618	191634	183059	237363	183059	183778	183059	183059	246658	9959.9			868.08	32048.6	31409.9	31468	31409.9	31421.6	31539.9	31409.9	31409.9	31609.8	438.756
854.4	262176	195115	182528	236694	182528	183137	182528	182528	249889	12287			868.03	31661.5	31405.6	31454.8	31405.6	31416	31535.6	31405.6	31405.6	31595.2	66.3054
854.3	267813	200085	181958	235709	181958	182471	181958	181958	254349	13464.5			867.98	31793.7	31401.3	31442.9	31401.3	31410.5	31531.4	31401.3	31401.3	31582.1	211.665
854.2	274281	206949	181341	234409	181341	181772	181341	181341	260448	13833.3			867.93	32125.4	31397.3	31432.2	31397.3	31405.3	31527.3	31397.3	31397.3	31570.3	555.038
854.1	281919	216140	180671	232799	180671	181032	180671	180671	268629	13289.3			867.88	31968.6	31393.4	31422.7	31393.4	31400.5	31523.4	31393.4	31393.4	31559.8	408.76
854	290722	228082	179938	230886	179938	180240	179938	179938	279331	11390.6			867.83	32081.8	31389.6	31414.1	31389.6	31395.8	31519.6	31389.6	31389.6	31550.4	531.384
853.9	301838	243130	179131	228678	179131	179383	179131	179131	292928	8910.36			867.78	31708.4	31385.9	31406.4	31385.9	31391.4	31516	31385.9	31385.9	31541.9	166.447
853.8	315014	261492	178239	226186	178239	178448	178239	178239	309648	5365.71			867.73	32040.7	31382.4	31399.4	31382.4	31387.2	31512.4	31382.4	31382.4	31534.3	506.418
853.7	330319	283133	177250	223423	177250	177423	177250	177250	329480	839.089			867.68	32011.5	31378.9	31393.1	31378.9	31383.1	31508.9	31378.9	31378.9	31527.3	484.203
853.6	348360	307668	176152	220405	176152	176295	176152	176152	352064	-3704.16			867.63	31732.8	31375.8	31387.5	31375.8	31379.4	31505.8	31375.8	31375.8	31521.2	211.657
853.5	369570	334278	174939	217151	174939	175056	174939	174939	376608	-7038.16			867.58	31870.2	31372.8	31382.5	31372.8	31376	31502.8	31372.8	31372.8	31515.7	354.521
853.4	392276	361659	173606	213686	173606	173703	173606	173606	401836	-9559.65			867.53	31846.7	31370	31377.9	31370	31372.8	31500	31370	31370	31510.7	335.928
853.3	417024	388058	172159	210042	172159	172238	172159	172159	426020	-8996.12			867.48	31676.1	31367.4	31373.9	31367.4	31369.8	31497.4	31367.4	31367.4	31506.3	169.803
853.2	440585	411407	170614	206261	170614	170678	170614	170614	447119	-6534.14			867.43	31680	31364.8	31370.1	31364.8	31366.9	31494.8	31364.8	31364.8	31502.3	177.745
853.1	459370	429570	168994	202391	168994	169047	168994	168994	463019	-3648.99			867.38	31626.3	31362.3	31366.7	31362.3	31364.1	31492.3	31362.3	31362.3	31498.5	127.828
853	470433	440664	167331	198485	167331	167374	167331	167331	471860	-1427.75			867.33	31398.7	31359.8	31363.4	31359.8	31361.4	31489.9	31359.8	31359.8	31495	-96.2865
852.9	469861	443401	165658	194599	165658	165692	165658	165658	472376	-2514.92			867.28	31646.7	31357.5	31360.4	31357.5	31358.9	31487.6	31357.5	31357.5	31491.8	154.901
852.8	454380	437343	164010	190785	164010	164038	164010	164010	464146	-9765.17			867.23	31711.7	31355.4	31357.7	31355.4	31356.5	31485.4	31355.4	31355.4	31488.9	222.78
852.7	424990	422997	162422	187093	162422	162444	162422	162422	447691	-22701.3			867.18	31543.7	31353.3	31355.1	31353.3	31354.3	31483.3	31353.3	31353.3	31486.2	57.5051
852.6	388509	401717	160923	183567	160923	160941	160923	160923	424378	-35868.9			867.13	31681.9	31351.2	31352.8	31351.2	31352.1	31481.3	31351.2	31351.2	31483.7	198.219
852.5	348761	375440	159542	180244	159542	159556	159542	159542	396157	-47395.8			867.08	31570.1	31349.4	31350.6	31349.4	31350.1	31479.4	31349.4	31349.4	31481.4	88.7905
852.4	310597	346351	158298	177155	158298	158310	158298	158298	365219	-54622.3			867.03	31303	31347.5	31348.5	31347.5	31348.2	31477.6	31347.5	31347.5	31479.2	-176.213
852.3	277140	316547	157208	174319	157208	157217	157208	157208	333667	-56527.3			866.98	31506.4	31345.8	31346.6	31345.8	31346.4	31475.9	31345.8	31345.8	31477.2	29.2209
852.2	250233	287791	156275	171746	156275	156283	156275	156275	303270	-53036.2			866.93	31488.6	31344.2	31344.8	31344.2	31344.6	31474.2	31344.2	31344.2	31475.3	13.3691
852.1	229527	261381	155497	169435	155497	155503	155497	155497	275324	-45797.2			866.88	31950.5	31342.5	31343	31342.5	31342.9	31472.5	31342.5	31342.5	31473.4	477.018
852	213464	238113	154860	167373	154860	154865	154860	154860	250631	-37166.7			866.83	31421.4	31340.8	31341.2	31340.8	31341.2	31470.9	31340.8	31340.8	31471.6	-50.1639
851.9	201170	218344	154345	165540	154345	154349	154345	154345	229542	-28371.9			866.78	31662.3	31339.3	31339.6	31339.3	31339.6	31469.3	31339.3	31339.3	31469.9	192.422
851.8	192721	202076	153932	163914	153932	153935	153932	153932	212060	-19338.8			866.73	31475.1	31337.7	31338	31337.7	31338	31467.8	31337.7	31337.7	31468.3	6.88027
851.7	185999	189069	153600	162470	153600	153603	153600	153600	197941	-11942.2			866.68	31680	31336.2	31336.4	31336.2	31336.4	31466.2	31336.2	31336.2	31466.6	213.405
851.6	180303	178939	153331	161187	153331	153333	153331	153331	186797	-6493.33			866.63	31612.9	31334.7	31334.9	31334.7	31334.9	31464.8	31334.7	31334.7	31465.1	147.818
851.5	175749	171239	153111	160046	153111	153112	153111	153111	178175	-2425.79			866.58	31452.3	31333.3	31333.4	31333.3	31333.4	31463.3	31333.3	31333.3	31463.6	-11.2801
851.4	172786	165515	152929	159031	152929	152930	152929	152929	171619	1167.55			866.53	31559.1	31331.9	31332	31331.9	31332.1	31462	31331.9	31331.9	31462.2	96.9267
851.3	170067	161351	152776	158128	152776	152776	152776	152776	166704	3362.68			866.48	31667.7	31330.7	31330.7	31330.7	31330.8	31460.7	31330.7	31330.7	31460.9	206.832
851.2	167940	158380	152646	157326	152646	152646	152646	152646	163060	4879.51			866.43	31544	31329.4	31329.4	31329.4	31329.5	31459.4	31329.4	31329.4	31459.6	84.4445
851.1	165789	156298	152535	156614	152535	152536	152535	152535	160378	5411.23			866.38	31731.7	31327.9	31328	31327.9	31328	31458	31327.9	31327.9	31458.1	273.653
851	163680	154865	152440	155984	152440	152440	152440	152440	158409	5270.61			866.33	31281.3	31326.5	31326.5	31326.5	31326.5	31456.5	31326.5	31326.5	31456.6	-175.272
850.9	161916	153891	152357	155427	152357	152357	152357	152357	156961	4954.27			866.28	31282.4	31325.1	31325.1	31325.1	31325.2	31455.1	31325.1	31325.1	31455.2	-172.86
850.8	160659	153237	152284	154936	152284	152285	152284	152284	155889	4770.51			866.23	31617.5	31323.7	31323.7	31323.7	31323.7	31453.7	31323.7	31323.7	31453.8	163.737
850.7	159498	152802	152221	154503	152221	152221	152221	152221	155085	4413.28			866.18	31512.5	31322.4	31322.4	31322.4	31322.4	31452.4	31322.4	31322.4	31452.5	60.0563
850.6	158835	152513	152165	154124	152165	152165	152165	152165	154472	4362.33			866.13	31439.7	31321	31321	31321	31321	31451	31321	31321	31451.1	-11.3734
850.5	158400	152321	152116	153793	152116	152116	152116	152116	153998	4402.87			866.08	31230.5	31319.8	31319.8	31319.8	31319.8	31449.8	31319.8	31319.8	31449.9	-219.385
850.4	157652	152192	152074	153504	152074	152074	152074	152074	153622	4030.02			866.03	31402.2	31318.6	31318.6	31318.6	31318.6	31448.6	31318.6	31318.6	31448.7	-46.4415
850.3	157193	152103	152036	153253	152036	152036	152036	152036	153320	3873.42			865.98	31348.8	31317.4	31317.4	31317.4	31317.4	31447.4	31317.4	31317.4	31447.4	-98.6434
850.2	156172	152039	152002	153034	152002	152002	152002	152002	153072	3100.05			865.93	31949.4	31316.1	31316.1	31316.1	31316.1	31446.2	31316.1	31316.1	31446.2	503.226
850.1	155474	151993	151973	152845	151973	151973	151973	151973	152866	2608.38			865.88	31573.4	31314.9	31314.9	31314.9	31314.9	31444.9	31314.9	31314.9	31444.9	128.499
850	155186	151957	151946	152682	151946	151946	151946	151946	152693	2492.84			865.83	31489.2	31313.7	31313.7	31313.7	31313.7	31443.8	31313.7	31313.7	31443.8	45.4369
849.9	155033	151928	151922	152541	151922	151922	151922	151922	152547	2486.39			865.78	31656.8	31312.6	31312.6	31312.6	31312.6	31442.7	31312.6	31312.6	31442.7	214.154
849.8	154375	151904	151901	152419	151901	151901	151901	151901	152422	1952.45			865.73	31337.1	31311.4	31311.4	31311.4	31311.4	31441.5	31311.4	31311.4	31441.5	-104.384
849.7	153553	151883	151882	152315	151882	151882	151882	151882	152317	1236.74			865.68	31584.2	31310.1	31310.1	31310.1	31310.1	31440.2	31310.1	31310.1	31440.2	143.948
849.6	154023	151865	151865	152226	151865	151865	151865	151865	152226	1796.28			865.63	31174.8	31308.8	31308.8	31308.8	31308.8	31438.9	31308.8	31308.8	31438.9	-264.146
849.5	154188	151849	151849	152149	151849	151849	151849	151849	152149	2038.65			865.58	31511.4	31307.5	31307.5	31307.5	31307.5	31437.6	31307.5	31307.5	31437.6	73.8552
849.4	154073	151835	151835	152083	151835	151835	151835	151835	152083	1990.3			865.53	31551.9	31306	31306	31306	31306	31436.2	31306	31306	31436.2	115.752
849.3	153803	151822	151821	152027	151821	151821	151821	151821	152027	1775.9			865.48	31647.8	31304.7	31304.7	31304.7	31304.7	31434.8	31304.7	31304.7	31434.8	212.932
849.2	153672	151810	151809	151978	151809	151809	151809	151809	151978	1693.6			865.43	31532.5	31303.4	31303.4	31303.4	31303.4	31433.6	31303.4	31303.4	31433.6	98.9125
849.1	153300	151799	151799	151937	151799	151799	151799	151799	151937	1362.27			865.38	31339.5	31302.4	31302.4	31302.4	31302.4	31432.6	31302.4	31302.4	31432.6	-93.0394
849	153189	151789	151789	151902	151789	151789	151789	151789	151902	1286.52			865.33	31474.7	31301.5	31301.5	31301.5	31301.5	31431.7	31301.5	31301.5	31431.7	42.975
848.9	152942	151780	151780	151872	151780	151780	151780	151780	151872	1069.87			865.28	31580.9	31300.7	31300.7	31300.7	31300.7	31431	31300.7	31300.7	31431	149.959
848.8	152951	151772	151772	151848	151772	151772	151772	151772	151848	1102.85			865.23	31609.1	31300	31300	31300	31300	31430.3	31300	31300	31430.3	178.828
848.7	152419	151766	151766	151828	151766	151766	151766	151766	151828	591.671			865.18	31501	31299.4	31299.4	31299.4	31299.4	31429.7	31299.4	31299.4	31429.7	71.251
848.6	152150	151761	151761	151811	151761	151761	151761	151761	151811	339.316			865.13	31784.2	31298.8	31298.8	31298.8	31298.8	31429.2	31298.8	31298.8	31429.2	355.028
848.5	151946	151758	151758	151798	151758	151758	151758	151758	151798	147.946			865.08	31569.2	31298.4	31298.4	31298.4	31298.4	31428.8	31298.4	31298.4	31428.8	140.428
848.4	151538	151755	151755	151787	151755	151755	151755	151755	151787	-248.437			865.03	31009.9	31297.8	31297.8	31297.8	31297.8	31428.3	31297.8	31297.8	31428.3	-418.435
848.3	151584	151752	151752	151778	151752	151752	151752	151752	151778	-194.261			864.98	31001.4	31297.5	31297.5	31297.5	31297.5	31428	31297.5	31297.5	31428	-426.683
848.2	151898	151750	151750	151771	151750	151750	151750	151750	151771	126.873			864.93	30795.6	31297.2	31297.2	31297.2	31297.2	31427.8	31297.2	31297.2	31427.8	-632.173
848.1	151710	151749	151749	151766	151749	151749	151749	151749	151766	-56.3607			864.88	31360.2	31297	31297	31297	31297	31427.7	31297	31297	31427.7	-67.5335
848	151303	151749	151749	151762	151749	151749	151749	151749	151762	-459.039			864.83	31226.6	31296.9	31296.9	31296.9	31296.9	31427.7	31296.9	31296.9	31427.7	-201.137
													864.78	31305.4	31296.9	31296.9	31296.9	31296.9	31427.8	31296.9	31296.9	31427.8	-122.381
													864.73	31270.5	31296.8	31296.8	31296.8	31296.8	31427.9	31296.8	31296.8	31427.9	-157.371
													864.68	31229.8	31296.8	31296.8	31296.8	31296.8	31428	31296.8	31296.8	31428	-198.139
													864.63	31248.8	31296.4	31296.4	31296.4	31296.4	31427.8	31296.4	31296.4	31427.8	-178.95
													864.58	31294.9	31296	31296	31296	31296	31427.5	31296	31296	31427.5	-132.653
													864.53	31012.5	31295.6	31295.6	31295.6	31295.6	31427.3	31295.6	31295.6	31427.3	-414.861
													864.48	31412.6	31295.1	31295.1	31295.1	31295.1	31427.1	31295.1	31295.1	31427.1	-14.5046
													864.43	31291.4	31294.7	31294.7	31294.7	31294.7	31426.9	31294.7	31294.7	31426.9	-135.546
													864.38	31113.3	31294.2	31294.2	31294.2	31294.2	31426.7	31294.2	31294.2	31426.7	-313.342
													864.33	31267.5	31293.6	31293.6	31293.6	31293.6	31426.4	31293.6	31293.6	31426.4	-158.92
													864.28	31625.2	31293	31293	31293	31293	31426.2	31293	31293	31426.2	198.981
													864.23	31385.1	31292.4	31292.4	31292.4	31292.4	31426	31292.4	31292.4	31426	-40.9187
													864.18	31527.2	31291.8	31291.8	31291.8	31291.8	31425.8	31291.8	31291.8	31425.8	101.419
													864.13	31641.6	31291.2	31291.2	31291.2	31291.2	31425.7	31291.2	31291.2	31425.7	215.889
													864.08	31833.8	31290.6	31290.6	31290.6	31290.6	31425.6	31290.6	31290.6	31425.6	408.228
													864.03	31683	31289.9	31289.9	31289.9	31289.9	31425.5	31289.9	31289.9	31425.5	257.486
													863.98	31108.5	31289.2	31289.2	31289.2	31289.2	31425.5	31289.2	31289.2	31425.5	-316.993
													863.93	31296.3	31288.5	31288.5	31288.5	31288.5	31425.5	31288.5	31288.5	31425.5	-129.233
													863.88	31283.9	31287.7	31287.7	31287.7	31287.7	31425.7	31287.7	31287.7	31425.7	-141.76
													863.83	31274.3	31287	31287	31287	31287	31425.9	31287	31287	31425.9	-151.539
													863.78	31212.7	31286.3	31286.3	31286.3	31286.3	31426.2	31286.3	31286.3	31426.2	-213.428
													863.73	31296.3	31285.5	31285.5	31285.5	31285.5	31426.5	31285.5	31285.5	31426.5	-130.158
													863.68	31439.3	31284.8	31284.8	31284.8	31284.8	31426.9	31284.8	31284.8	31426.9	12.3172
													863.63	31284.9	31284	31284	31284	31284	31427.5	31284	31284	31427.5	-142.669
													863.58	31504.7	31283.2	31283.2	31283.2	31283.2	31428.2	31283.2	31283.2	31428.2	76.4523
													863.53	31409.3	31282.5	31282.5	31282.5	31282.5	31429.1	31282.5	31282.5	31429.1	-19.758
													863.48	30919.5	31281.8	31281.8	31281.8	31281.8	31430.2	31281.8	31281.8	31430.2	-510.7
													863.43	31482	31281.1	31281.1	31281.1	31281.1	31431.5	31281.1	31281.1	31431.5	50.4846
													863.38	31222.1	31280.4	31280.4	31280.4	31280.4	31432.9	31280.4	31280.4	31432.9	-210.847
													863.33	31078.2	31279.6	31279.6	31279.6	31279.6	31434.5	31279.6	31279.6	31434.5	-356.293
													863.28	31841.7	31278.8	31278.8	31278.8	31278.8	31436.2	31278.8	31278.8	31436.2	405.474
													863.23	31270.3	31278	31278	31278	31278	31438.1	31278	31278	31438.1	-167.777
													863.18	31406.7	31277.1	31277.1	31277.1	31277.1	31440.2	31277.1	31277.1	31440.2	-33.4568
													863.13	31516.3	31276.2	31276.2	31276.2	31276.2	31442.6	31276.2	31276.2	31442.6	73.7023
													863.08	31537.1	31275.3	31275.3	31275.3	31275.3	31445.2	31275.3	31275.3	31445.2	91.9213
													863.03	31296.6	31274.4	31274.4	31274.4	31274.4	31448.1	31274.4	31274.4	31448.1	-151.52
													862.98	31352.3	31273.5	31273.5	31273.5	31273.5	31451.4	31273.5	31273.5	31451.4	-99.1304
													862.93	31599.4	31272.7	31272.7	31272.7	31272.7	31455	31272.7	31272.7	31455	144.399
													862.88	31635.2	31271.7	31271.7	31271.7	31271.7	31458.9	31271.7	31271.7	31458.9	176.306
													862.83	31482.4	31270.8	31270.8	31270.8	31270.8	31463.1	31270.8	31270.8	31463.1	19.2717
													862.78	31367.6	31269.7	31269.7	31269.8	31269.7	31467.7	31269.7	31269.7	31467.7	-100.109
													862.73	31616.1	31268.7	31268.7	31268.7	31268.7	31472.7	31268.7	31268.7	31472.7	143.328
													862.68	31070.2	31267.8	31267.8	31267.8	31267.8	31478.3	31267.8	31267.8	31478.3	-408.067
													862.63	31490.4	31266.9	31266.9	31266.9	31266.9	31484.3	31266.9	31266.9	31484.3	6.07467
													862.58	31386.7	31266	31266	31266	31266	31490.8	31266	31266	31490.8	-104.101
													862.53	31099.7	31265.1	31265.1	31265.1	31265.1	31497.8	31265.1	31265.1	31497.9	-398.122
													862.48	31350.6	31264.2	31264.2	31264.2	31264.2	31505.4	31264.2	31264.2	31505.4	-154.84
													862.43	31552.5	31263.2	31263.2	31263.3	31263.2	31513.5	31263.2	31263.2	31513.5	39.0123
													862.38	31491.1	31262.3	31262.3	31262.3	31262.3	31522.1	31262.3	31262.3	31522.1	-31.0569
													862.33	31397.9	31261.3	31261.3	31261.3	31261.3	31531.4	31261.3	31261.3	31531.4	-133.518
													862.28	31177.9	31260.3	31260.3	31260.4	31260.3	31541.2	31260.3	31260.3	31541.3	-363.318
													862.23	31119.8	31259.3	31259.3	31259.4	31259.3	31551.8	31259.3	31259.3	31551.8	-432.017
													862.18	31080.3	31258.3	31258.3	31258.3	31258.3	31562.9	31258.3	31258.3	31562.9	-482.633
													862.13	31363.2	31257.2	31257.2	31257.3	31257.2	31574.7	31257.2	31257.2	31574.8	-211.635
													862.08	31479.2	31256.1	31256.1	31256.2	31256.1	31587.2	31256.1	31256.1	31587.3	-108.09
													862.03	31587.7	31254.9	31254.9	31254.9	31254.9	31600.4	31254.9	31254.9	31600.5	-12.7717
													861.98	31555.1	31253.6	31253.6	31253.7	31253.6	31614.3	31253.6	31253.6	31614.3	-59.2015
													861.93	31237.9	31252.2	31252.2	31252.3	31252.2	31628.8	31252.2	31252.2	31628.9	-391.019
													861.88	31798.5	31250.8	31250.8	31250.9	31250.8	31644.1	31250.8	31250.8	31644.2	154.326
													861.83	31625.8	31249.3	31249.3	31249.4	31249.3	31660.2	31249.3	31249.3	31660.2	-34.4734
													861.78	31439.3	31247.8	31247.8	31247.9	31247.8	31677	31247.8	31247.8	31677.1	-237.791
													861.73	31816.1	31246.2	31246.2	31246.4	31246.2	31694.6	31246.2	31246.2	31694.8	121.375
													861.68	31364.8	31244.5	31244.5	31244.7	31244.5	31713	31244.5	31244.5	31713.1	-348.304
													861.63	31613.5	31242.7	31242.7	31242.9	31242.7	31732.1	31242.7	31242.7	31732.2	-118.727
													861.58	31973	31240.8	31240.8	31240.9	31240.8	31751.9	31240.8	31240.8	31752.1	220.91
													861.53	31721	31238.7	31238.7	31238.9	31238.7	31772.5	31238.7	31238.7	31772.7	-51.6102
													861.48	31705	31236.5	31236.5	31236.7	31236.5	31793.7	31236.5	31236.5	31794	-88.9766
													861.43	31724.3	31234.1	31234.1	31234.4	31234.1	31815.8	31234.1	31234.1	31816	-91.6868
													861.38	31700.9	31231.7	31231.7	31232	31231.7	31838.6	31231.7	31231.7	31838.8	-137.903
													861.33	31637	31229.2	31229.2	31229.5	31229.2	31862.1	31229.2	31229.2	31862.4	-225.407
													861.28	31834.3	31226.6	31226.6	31227	31226.6	31886.4	31226.6	31226.6	31886.7	-52.4795
													861.23	31976.5	31224	31224	31224.4	31224	31911.4	31224	31224	31911.8	64.7134
													861.18	31598.1	31221.2	31221.2	31221.6	31221.2	31937.1	31221.2	31221.2	31937.5	-339.381
													861.13	31993.1	31218.3	31218.3	31218.8	31218.3	31963.4	31218.3	31218.3	31963.9	29.2464
													861.08	32121.9	31215.3	31215.3	31215.8	31215.3	31990.3	31215.3	31215.3	31990.8	131.068
													861.03	32252.8	31212.1	31212.1	31212.7	31212.1	32017.7	31212.1	31212.1	32018.3	234.438
													860.98	32219	31208.9	31208.9	31209.6	31208.9	32045.8	31208.9	31208.9	32046.5	172.491
													860.93	32039.8	31205.6	31205.6	31206.4	31205.6	32074.4	31205.6	31205.6	32075.2	-35.3779
													860.88	31731.9	31202.2	31202.2	31203.1	31202.2	32103.4	31202.2	31202.2	32104.3	-372.464
													860.83	32167	31198.6	31198.6	31199.6	31198.6	32132.8	31198.6	31198.6	32133.8	33.1928
													860.78	32194	31194.9	31194.9	31196	31194.9	32162.5	31194.9	31194.9	32163.6	30.3861
													860.73	32001.7	31191	31191	31192.2	31191	32192.5	31191	31191	32193.7	-191.983
													860.68	32480.3	31187	31187	31188.4	31187	32222.7	31187	31187	32224.1	256.244
													860.63	32260.3	31183	31183	31184.5	31183	32253.1	31183	31183	32254.6	5.66579
													860.58	32203.7	31178.9	31178.9	31180.6	31178.9	32283.6	31178.9	31178.9	32285.3	-81.5955
													860.53	32097.9	31174.7	31174.7	31176.6	31174.7	32314.2	31174.7	31174.7	32316.1	-218.204
													860.48	32196.6	31170.3	31170.3	31172.5	31170.3	32344.7	31170.3	31170.3	32346.8	-150.264
													860.43	32638.9	31165.9	31165.9	31168.3	31165.9	32375.1	31165.9	31165.9	32377.5	261.334
													860.38	32648.3	31161.5	31161.5	31164.1	31161.5	32405.4	31161.5	31161.5	32408	240.213
													860.33	32469.9	31156.9	31156.9	31159.9	31156.9	32435.4	31156.9	31156.9	32438.3	31.6193
													860.28	32420.8	31152.2	31152.2	31155.4	31152.2	32464.9	31152.2	31152.2	32468.2	-47.3261
													860.23	32327.4	31147.2	31147.2	31150.9	31147.2	32493.9	31147.2	31147.2	32497.5	-170.098
													860.18	32354.2	31142.3	31142.3	31146.3	31142.3	32522.4	31142.3	31142.3	32526.4	-172.216
													860.13	32028.3	31137.1	31137.1	31141.6	31137.1	32550.2	31137.1	31137.1	32554.7	-526.452
													860.08	32379.1	31132	31132	31136.9	31132	32577.4	31132	31132	32582.3	-203.237
													860.03	32898.5	31126.7	31126.7	31132.1	31126.7	32603.7	31126.7	31126.7	32609.2	289.267
													859.98	32529.9	31121.3	31121.3	31127.4	31121.3	32629.2	31121.3	31121.3	32635.2	-105.334
													859.93	32579.5	31115.8	31115.8	31122.5	31115.8	32653.6	31115.8	31115.8	32660.3	-80.8198
													859.88	32522.7	31110.1	31110.1	31117.5	31110.1	32676.9	31110.1	31110.1	32684.3	-161.565
													859.83	32827.3	31104.4	31104.4	31112.5	31104.4	32699	31104.4	31104.4	32707.2	120.108
													859.78	33094.3	31098.6	31098.6	31107.6	31098.6	32720	31098.6	31098.6	32728.9	365.369
													859.73	32459.2	31092.7	31092.7	31102.6	31092.7	32739.5	31092.7	31092.7	32749.5	-290.21
													859.68	32743.5	31086.6	31086.6	31097.5	31086.6	32757.7	31086.6	31086.6	32768.6	-25.1366
													859.63	32797.8	31080.5	31080.5	31092.5	31080.5	32774.4	31080.5	31080.5	32786.4	11.4461
													859.58	32772.8	31074.2	31074.2	31087.4	31074.2	32789.5	31074.2	31074.2	32802.7	-29.9614
													859.53	32603.5	31067.7	31067.7	31082.2	31067.7	32802.8	31067.7	31067.7	32817.4	-213.863
													859.48	32898.4	31061.1	31061.1	31077	31061.1	32814.5	31061.1	31061.1	32830.4	68.0569
													859.43	33022.6	31054.4	31054.4	31071.9	31054.4	32824.4	31054.4	31054.4	32841.9	180.759
													859.38	32972.6	31047.6	31047.6	31066.8	31047.6	32832.5	31047.6	31047.6	32851.6	120.984
													859.33	33036	31040.8	31040.8	31061.8	31040.8	32838.8	31040.8	31040.8	32859.8	176.208
													859.28	32959.7	31033.9	31033.9	31056.9	31033.9	32843.3	31033.9	31033.9	32866.2	93.5048
													859.23	33004.9	31027	31027	31052.2	31027	32845.9	31027	31027	32871	133.946
													859.18	32914.8	31020.1	31020.1	31047.6	31020.1	32846.6	31020.1	31020.1	32874.1	40.7057
													859.13	32892.8	31013.1	31013.1	31043.2	31013.1	32845.4	31013.1	31013.1	32875.4	17.4351
													859.08	33477	31006.1	31006.1	31038.9	31006.1	32842.2	31006.1	31006.1	32875	602.083
													859.03	33062	30999.1	30999.1	31034.8	30999.1	32837	30999.1	30999.1	32872.8	189.17
													858.98	33016	30992	30992	31030.9	30992	32829.9	30992	30992	32868.9	147.188
													858.93	33125.1	30984.8	30984.8	31027.2	30984.8	32820.6	30984.8	30984.8	32863.1	262.071
													858.88	32675.7	30977.7	30977.7	31023.9	30977.7	32809.4	30977.7	30977.7	32855.5	-179.882
													858.83	32734.8	30970.7	30970.7	31020.9	30970.7	32796.1	30970.7	30970.7	32846.3	-111.48
													858.78	32830.2	30963.7	30963.7	31018.3	30963.7	32780.9	30963.7	30963.7	32835.4	-5.2522
													858.73	32788.7	30956.8	30956.8	31016.1	30956.8	32763.7	30956.8	30956.8	32823	-34.2472
													858.68	33040	30949.9	30949.9	31014.2	30949.9	32744.5	30949.9	30949.9	32808.9	231.16
													858.63	32611	30943	30943	31012.8	30943	32723.5	30943	30943	32793.2	-182.205
													858.58	32984.4	30936.2	30936.2	31011.7	30936.2	32700.5	30936.2	30936.2	32776.1	208.289
													858.53	32928.5	30929.3	30929.3	31011.1	30929.3	32675.7	30929.3	30929.3	32757.5	170.992
													858.48	32877.7	30922.6	30922.6	31011.1	30922.6	32649.3	30922.6	30922.6	32737.8	139.895
													858.43	32239.9	30915.9	30915.9	31011.6	30915.9	32621.3	30915.9	30915.9	32717	-477.053
													858.38	32455.7	30909.3	30909.3	31012.7	30909.3	32591.7	30909.3	30909.3	32695.1	-239.334
													858.33	32383.1	30902.9	30902.9	31014.4	30902.9	32560.6	30902.9	30902.9	32672.2	-289.12
													858.28	32544.2	30896.4	30896.4	31016.8	30896.4	32528.1	30896.4	30896.4	32648.4	-104.261
													858.23	32788.2	30889.9	30889.9	31019.7	30889.9	32494.1	30889.9	30889.9	32623.9	164.28
													858.18	32751.6	30883.5	30883.5	31023.2	30883.5	32458.9	30883.5	30883.5	32598.6	153.024
													858.13	32736.6	30877.1	30877.1	31027.4	30877.1	32422.4	30877.1	30877.1	32572.8	163.817
													858.08	32787.5	30870.8	30870.8	31032.4	30870.8	32384.9	30870.8	30870.8	32546.6	240.853
													858.03	32313	30864.4	30864.4	31038.2	30864.4	32346.4	30864.4	30864.4	32520.1	-207.149
													857.98	32371.4	30858.2	30858.2	31044.7	30858.2	32306.9	30858.2	30858.2	32493.5	-122.11
													857.93	32437.9	30852	30852	31052.1	30852	32266.7	30852	30852	32466.8	-28.9659
													857.88	32472.5	30845.8	30845.8	31060.4	30845.8	32225.7	30845.8	30845.8	32440.3	32.1837
													857.83	32346.9	30839.6	30839.6	31069.5	30839.6	32184.1	30839.6	30839.6	32413.9	-67.0016
													857.78	32585.8	30833.4	30833.4	31079.4	30833.4	32141.8	30833.4	30833.4	32387.8	198.055
													857.73	32701.7	30827.1	30827.1	31090.3	30827.1	32099	30827.1	30827.1	32362.1	339.534
													857.68	32320.6	30820.9	30820.9	31102	30820.9	32055.9	30820.9	30820.9	32337	-16.4458
													857.63	32286.5	30814.6	30814.6	31114.8	30814.6	32012.4	30814.6	30814.6	32312.7	-26.106
													857.58	32580.3	30808.3	30808.3	31128.7	30808.3	31968.8	30808.3	30808.3	32289.1	291.197
													857.53	32347.3	30802.1	30802.1	31143.7	30802.1	31925.1	30802.1	30802.1	32266.6	80.6469
													857.48	32476.9	30795.9	30795.9	31159.7	30795.9	31881.4	30795.9	30795.9	32245.2	231.72
													857.43	32434.5	30789.6	30789.6	31176.9	30789.6	31837.7	30789.6	30789.6	32224.9	209.576
													857.38	32389.2	30783.3	30783.3	31195.2	30783.3	31794.1	30783.3	30783.3	32206	183.23
													857.33	32681.2	30777	30777	31214.7	30777	31750.7	30777	30777	32188.4	492.867
													857.28	32170.4	30770.6	30770.6	31235.3	30770.6	31707.5	30770.6	30770.6	32172.2	-1.79297
													857.23	32638.6	30764.1	30764.1	31257.1	30764.1	31664.6	30764.1	30764.1	32157.6	480.922
													857.18	32655.1	30757.6	30757.6	31280.2	30757.6	31622.1	30757.6	30757.6	32144.7	510.388
													857.13	32378.9	30751	30751	31304.6	30751	31580.1	30751	30751	32133.7	245.224
													857.08	32466.5	30744.5	30744.5	31330.3	30744.5	31538.6	30744.5	30744.5	32124.4	342.09
													857.03	32710.5	30737.9	30737.9	31357.2	30737.9	31497.7	30737.9	30737.9	32117.1	593.434
													856.98	32399.5	30731.2	30731.2	31385.5	30731.2	31457.4	30731.2	30731.2	32111.7	287.773
													856.93	32455.6	30724.5	30724.5	31415.1	30724.5	31417.8	30724.5	30724.5	32108.4	347.261
													856.88	32559	30717.7	30717.7	31446	30717.7	31378.8	30717.7	30717.7	32107.1	451.845
													856.83	32824.6	30710.8	30710.8	31478.1	30710.8	31340.5	30710.8	30710.8	32107.8	716.785
													856.78	32709.6	30703.7	30703.7	31511.6	30703.7	31302.9	30703.7	30703.7	32110.7	598.944
													856.73	32703.1	30696.7	30696.7	31546.4	30696.7	31266.1	30696.7	30696.7	32115.7	587.399
													856.68	32478.5	30689.6	30689.6	31582.4	30689.6	31230.1	30689.6	30689.6	32122.9	355.606
													856.63	32385.6	30682.4	30682.4	31619.7	30682.4	31194.9	30682.4	30682.4	32132.2	253.363
													856.58	32531.8	30675.2	30675.2	31658.4	30675.2	31160.6	30675.2	30675.2	32143.7	388.079
													856.53	32732.1	30667.9	30667.9	31698.2	30667.9	31127.1	30667.9	30667.9	32157.4	574.75
													856.48	32618.2	30660.6	30660.6	31739.2	30660.6	31094.5	30660.6	30660.6	32173.1	445.137
													856.43	32656.6	30653.2	30653.2	31781.4	30653.2	31062.8	30653.2	30653.2	32190.9	465.672
													856.38	33177.8	30645.7	30645.7	31824.6	30645.7	31031.9	30645.7	30645.7	32210.7	967.114
													856.33	32807.3	30638.1	30638.1	31868.7	30638.1	31001.8	30638.1	30638.1	32232.4	574.929
													856.28	32576.8	30630.4	30630.4	31913.8	30630.4	30972.5	30630.4	30630.4	32255.9	320.895
													856.23	32763.4	30622.5	30622.5	31959.7	30622.5	30944	30622.5	30622.5	32281.1	482.239
													856.18	32855.7	30614.7	30614.7	32006.4	30614.7	30916.4	30614.7	30614.7	32308.1	547.554
													856.13	32589.4	30606.8	30606.8	32053.8	30606.8	30889.6	30606.8	30606.8	32336.7	252.741
													856.08	32701.2	30598.8	30598.8	32101.9	30598.8	30863.7	30598.8	30598.8	32366.8	334.399
													856.03	32627.9	30590.7	30590.6	32150.3	30590.6	30838.4	30590.6	30590.6	32398.1	229.754
													855.98	32800.5	30582.4	30582.4	32199.1	30582.4	30813.9	30582.4	30582.4	32430.6	369.818
													855.93	33027.1	30574.1	30574.1	32248.1	30574.1	30790.1	30574.1	30574.1	32464.2	562.854
													855.88	33137.6	30565.7	30565.6	32297.2	30565.6	30767.1	30565.6	30565.6	32498.7	638.89
													855.83	33032.7	30557.2	30557.1	32346.3	30557.1	30744.7	30557.1	30557.1	32534	498.71
													855.78	33240	30548.8	30548.6	32395.2	30548.6	30723	30548.6	30548.6	32569.9	670.149
													855.73	32870.7	30540.3	30540	32443.9	30540	30702.1	30540	30540	32606.3	264.383
													855.68	32843.2	30531.7	30531.2	32492	30531.2	30681.6	30531.2	30531.2	32642.9	200.285
													855.63	32773.6	30522.9	30522.3	32539.4	30522.3	30661.7	30522.3	30522.3	32679.4	94.1173
													855.58	33084.3	30514.2	30513.3	32585.9	30513.3	30642.4	30513.3	30513.3	32716	368.371
													855.53	33138.3	30505.5	30504.2	32631.5	30504.2	30623.6	30504.2	30504.2	32752.2	386.118
													855.48	33055.7	30496.8	30494.9	32675.8	30494.9	30605.2	30494.9	30494.9	32788	267.717
													855.43	33060.4	30488.2	30485.4	32718.7	30485.4	30587.2	30485.4	30485.4	32823.2	237.256
													855.38	33127.3	30479.7	30475.8	32760	30475.8	30569.6	30475.8	30475.8	32857.6	269.697
													855.33	33092.9	30471.4	30466	32799.5	30466	30552.4	30466	30466	32891.3	201.624
													855.28	32860.1	30463.7	30456.1	32837.2	30456.1	30535.6	30456.1	30456.1	32924.1	-64.0357
													855.23	33507.2	30456.5	30446.1	32872.7	30446.1	30519.1	30446.1	30446.1	32956.1	551.118
													855.18	33788	30450.2	30435.9	32906	30435.9	30502.9	30435.9	30435.9	32987.3	800.687
													855.13	33115.7	30445.1	30425.6	32936.9	30425.6	30487	30425.6	30425.6	33017.8	97.9394
													855.08	33116.9	30441.6	30415.1	32965.1	30415.1	30471.2	30415.1	30415.1	33047.7	69.1658
													855.03	33538.2	30440	30404.3	32990.4	30404.3	30455.7	30404.3	30404.3	33077.5	460.684
													854.98	33457.9	30441.1	30393.2	33012.7	30393.2	30440.2	30393.2	30393.2	33107.5	350.355
													854.93	33733.8	30445.6	30382	33032	30382	30424.8	30382	30382	33138.5	595.324
													854.88	33856.3	30454.7	30370.4	33047.9	30370.4	30409.5	30370.4	30370.4	33171.2	685.128
													854.83	33474.7	30469.3	30358.6	33060.5	30358.6	30394.1	30358.6	30358.6	33206.7	268.01
													854.78	33865.3	30491	30346.5	33069.5	30346.5	30378.8	30346.5	30346.5	33246.3	618.966
													854.73	33836.1	30521.5	30334	33074.8	30334	30363.3	30334	30334	33291.6	544.506
													854.68	33792.7	30562.7	30321.1	33076.4	30321.1	30347.7	30321.1	30321.1	33344.6	448.132
													854.63	33935.8	30617.2	30307.8	33074	30307.8	30332	30307.8	30307.8	33407.5	528.302
													854.58	34107.4	30687.7	30294.2	33067.8	30294.2	30316	30294.2	30294.2	33483.2	624.192
													854.53	34563.5	30777.3	30279.9	33057.5	30279.9	30299.7	30279.9	30279.9	33574.6	988.953
													854.48	34224	30889.4	30265.1	33043	30265.1	30282.9	30265.1	30265.1	33685.2	538.834
													854.43	34489.3	31028.3	30249.6	33024.4	30249.6	30265.7	30249.6	30249.6	33819.1	670.19
													854.38	34673.4	31198.1	30233.6	33001.6	30233.6	30248.1	30233.6	30233.6	33980.6	692.855
													854.33	35073.2	31403.5	30216.8	32974.5	30216.8	30229.8	30216.8	30216.8	34174.3	898.956
													854.28	34845.2	31649.3	30199.3	32943.3	30199.3	30211	30199.3	30199.3	34405	440.174
													854.23	35158.7	31940.4	30180.9	32907.7	30180.9	30191.4	30180.9	30180.9	34677.8	480.934
													854.18	35752.4	32281.6	30161.5	32867.9	30161.5	30171	30161.5	30161.5	34997.4	755.038
													854.13	36133.4	32677.2	30141.1	32823.8	30141.1	30149.6	30141.1	30141.1	35368.3	765.033
													854.08	36352.9	33131.1	30119.5	32775.2	30119.5	30127.1	30119.5	30119.5	35794.4	558.476
													854.03	36646.1	33646.2	30096.5	32722.3	30096.5	30103.3	30096.5	30096.5	36278.8	367.279
													853.98	37004.8	34224	30072.1	32665.1	30072.1	30078.1	30072.1	30072.1	36823	181.737
													853.93	37214	34864.6	30046.2	32603.7	30046.2	30051.6	30046.2	30046.2	37427.4	-213.374
													853.88	37852.7	35565.6	30018.8	32538	30018.8	30023.6	30018.8	30018.8	38089.6	-236.893
													853.83	38234	36322.3	29989.7	32468.2	29989.7	29994	29989.7	29989.7	38805.1	-571.155
													853.78	38711.3	37127.1	29958.7	32394.2	29958.7	29962.6	29958.7	29958.7	39566.4	-855.055
													853.73	39451.7	37969.1	29926	32316.3	29926	29929.4	29926	29926	40362.8	-911.118
													853.68	40284.8	38834.5	29891.4	32234.5	29891.4	29894.4	29891.4	29891.4	41180.6	-895.82
													853.63	41303.8	39705.8	29854.9	32149	29854.9	29857.5	29854.9	29854.9	42002.6	-698.733
													853.58	41872.6	40563.2	29816.7	32060.2	29816.7	29819	29816.7	29816.7	42809.1	-936.501
													853.53	42808.9	41384.3	29776.8	31968.3	29776.8	29778.9	29776.8	29776.8	43577.9	-768.939
													853.48	42953.8	42145.2	29735.4	31873.5	29735.4	29737.2	29735.4	29735.4	44285.1	-1331.4
													853.43	43925	42821.8	29692.7	31776.3	29692.7	29694.3	29692.7	29692.7	44907	-982.034
													853.38	44723.3	43390.8	29648.9	31677.2	29648.9	29650.3	29648.9	29648.9	45420.4	-697.152
													853.33	45484.4	43831.1	29604.2	31576.3	29604.2	29605.5	29604.2	29604.2	45804.4	-319.998
													853.28	46022.5	44125.5	29558.9	31474.3	29558.9	29560	29558.9	29558.9	46041.9	-19.3517
													853.23	45982.1	44261.4	29513.2	31371.4	29513.2	29514.2	29513.2	29513.2	46120.5	-138.4
													853.18	46606.8	44232.2	29467.4	31268.1	29467.4	29468.3	29467.4	29467.4	46033.8	573.095
													853.13	45804.9	44037.6	29421.8	31164.9	29421.8	29422.5	29421.8	29421.8	45781.4	23.4523
													853.08	45682.7	43683.5	29376.6	31062.2	29376.6	29377.3	29376.6	29376.6	45369.7	312.987
													853.03	45680.6	43181.9	29332.2	30960.4	29332.2	29332.8	29332.2	29332.2	44810.7	869.953
													852.98	44022.7	42549.8	29288.9	30859.9	29288.9	29289.4	29288.9	29288.9	44121.3	-98.5957
													852.93	42951.5	41807.9	29246.8	30761.2	29246.8	29247.2	29246.8	29246.8	43322.7	-371.122
													852.88	42081.4	40979.5	29206.1	30664.3	29206.1	29206.5	29206.1	29206.1	42438.1	-356.687
													852.83	41033.2	40089.3	29167.1	30569.8	29167.1	29167.4	29167.1	29167.1	41492.4	-459.193
													852.78	39941.6	39161.6	29129.9	30477.9	29129.9	29130.2	29129.9	29129.9	40509.9	-568.338
													852.73	38523.4	38219.4	29094.8	30388.9	29094.8	29095.1	29094.8	29094.8	39513.8	-990.354
													852.68	37548.7	37283.5	29061.9	30303	29061.9	29062.1	29061.9	29061.9	38524.9	-976.134
													852.63	36514.1	36371.8	29031.2	30220.3	29031.2	29031.4	29031.2	29031.2	37561.1	-1046.99
													852.58	35473	35499.1	29003	30141.2	29003	29003.1	29003	29003	36637.4	-1164.44
													852.53	34616.3	34676.6	28977	30065.4	28977	28977.1	28977	28977	35765.2	-1148.84
													852.48	34065.1	33912.5	28953.4	29993.2	28953.4	28953.5	28953.4	28953.4	34952.5	-887.404
													852.43	33379.8	33212.2	28932.1	29924.6	28932.1	28932.2	28932.1	28932.1	34204.8	-824.948
													852.38	32456.9	32577.9	28913	29859.4	28913	28913.1	28913	28913	33524.4	-1067.55
													852.33	32114.1	32010	28895.8	29797.5	28895.8	28895.9	28895.8	28895.8	32911.7	-797.624
													852.28	32021.9	31506.9	28880.6	29738.8	28880.6	28880.6	28880.6	28880.6	32365.1	-343.25
													852.23	31610.6	31065.7	28867.1	29683.2	28867.1	28867.1	28867.1	28867.1	31881.9	-271.312
													852.18	31311.8	30682.4	28855	29630.4	28855	28855.1	28855	28855	31457.9	-146.063
													852.13	30664.9	30352.5	28844.4	29580.4	28844.4	28844.4	28844.4	28844.4	31088.5	-423.634
													852.08	30633.5	30070.8	28834.9	29532.9	28834.9	28834.9	28834.9	28834.9	30768.9	-135.417
													852.03	30651.4	29832.4	28826.5	29487.9	28826.5	28826.5	28826.5	28826.5	30493.9	157.58
													851.98	30142.7	29632.1	28819	29445.2	28819	28819	28819	28819	30258.4	-115.674
													851.93	30210.8	29465.2	28812.3	29404.7	28812.3	28812.3	28812.3	28812.3	30057.6	153.149
													851.88	30060.2	29327.2	28806.4	29366.3	28806.4	28806.4	28806.4	28806.4	29887.1	173.168
													851.83	29882.5	29213.7	28801.1	29329.8	28801.1	28801.1	28801.1	28801.1	29742.4	140.03
													851.78	29636.4	29121.1	28796.3	29295.1	28796.3	28796.3	28796.3	28796.3	29619.9	16.4301
													851.73	30260.8	29045.9	28791.9	29262.2	28791.9	28791.9	28791.9	28791.9	29516.2	744.58
													851.68	29852.7	28985.3	28787.9	29231	28787.9	28788	28787.9	28787.9	29428.3	424.403
													851.63	29805.2	28936.7	28784.3	29201.3	28784.3	28784.4	28784.3	28784.3	29353.6	451.628
													851.58	29553.7	28897.9	28781.1	29173.2	28781.1	28781.1	28781.1	28781.1	29290	263.671
													851.53	29461.9	28867	28778	29146.5	28778	28778	28778	28778	29235.5	226.374
													851.48	29357.5	28842.6	28775.2	29121.1	28775.2	28775.2	28775.2	28775.2	29188.5	168.983
													851.43	29190.3	28823.3	28772.6	29097.1	28772.6	28772.6	28772.6	28772.6	29147.8	42.5162
													851.38	29354.4	28808	28770.2	29074.3	28770.2	28770.2	28770.2	28770.2	29112.2	242.187
													851.33	29339	28796.1	28767.9	29052.9	28767.9	28767.9	28767.9	28767.9	29081	257.968
													851.28	29152.2	28786.6	28765.9	29032.5	28765.9	28765.9	28765.9	28765.9	29053.3	98.924
													851.23	29326.6	28779.1	28763.9	29013.2	28763.9	28763.9	28763.9	28763.9	29028.4	298.125
													851.18	29317	28773	28762	28995	28762	28762	28762	28762	29006	310.947
													851.13	29048.2	28768.2	28760.2	28977.8	28760.2	28760.2	28760.2	28760.2	28985.8	62.4474
													851.08	29376.6	28764.4	28758.6	28961.5	28758.6	28758.6	28758.6	28758.6	28967.3	409.332
													851.03	29080.1	28761.2	28757.1	28946.3	28757.1	28757.1	28757.1	28757.1	28950.4	129.711
													850.98	29201.7	28758.6	28755.7	28931.9	28755.7	28755.7	28755.7	28755.7	28934.8	266.885
													850.93	29035.6	28756.4	28754.3	28918.3	28754.3	28754.3	28754.3	28754.3	28920.4	115.214
													850.88	28782.4	28754.4	28753	28905.6	28753	28753	28753	28753	28907	-124.614
													850.83	29151.7	28752.7	28751.7	28893.5	28751.7	28751.7	28751.7	28751.7	28894.5	257.247
													850.78	29273.1	28751.1	28750.4	28882	28750.4	28750.4	28750.4	28750.4	28882.7	390.306
													850.73	29104	28749.6	28749.1	28871.3	28749.1	28749.1	28749.1	28749.1	28871.8	232.23
													850.68	29161.6	28748.2	28747.9	28861.2	28747.9	28747.9	28747.9	28747.9	28861.5	300.129
													850.63	29097.4	28746.9	28746.7	28851.6	28746.7	28746.7	28746.7	28746.7	28851.9	245.584
													850.58	28894.7	28745.7	28745.5	28842.7	28745.5	28745.5	28745.5	28745.5	28842.9	51.8978
													850.53	29156	28744.5	28744.4	28834.3	28744.4	28744.4	28744.4	28744.4	28834.4	321.591
													850.48	29057.8	28743.4	28743.3	28826.4	28743.3	28743.3	28743.3	28743.3	28826.5	231.282
													850.43	28962.1	28742.4	28742.3	28819.1	28742.3	28742.3	28742.3	28742.3	28819.2	142.976
													850.38	29196.3	28741.5	28741.4	28812.3	28741.4	28741.4	28741.4	28741.4	28812.3	384.015
													850.33	29151.9	28740.6	28740.6	28806	28740.6	28740.6	28740.6	28740.6	28806	345.904
													850.28	29143.9	28739.8	28739.8	28800	28739.8	28739.8	28739.8	28739.8	28800	343.853
													850.23	28906	28739	28739	28794.5	28739	28739	28739	28739	28794.5	111.476
													850.18	29260.2	28738.3	28738.3	28789.4	28738.3	28738.3	28738.3	28738.3	28789.4	470.777
													850.13	28886	28737.7	28737.7	28784.6	28737.7	28737.7	28737.7	28737.7	28784.6	101.349
													850.08	28911.6	28737.1	28737.1	28780.2	28737.1	28737.1	28737.1	28737.1	28780.2	131.332
													850.03	28886.1	28736.5	28736.5	28776.1	28736.5	28736.5	28736.5	28736.5	28776.1	109.985
													849.98	28543	28735.9	28735.9	28772.3	28735.9	28735.9	28735.9	28735.9	28772.3	-229.353
													849.93	28741.1	28735.4	28735.4	28768.7	28735.4	28735.4	28735.4	28735.4	28768.7	-27.669
													849.88	28533	28734.9	28734.9	28765.5	28734.9	28734.9	28734.9	28734.9	28765.5	-232.459
													849.83	28703.6	28734.5	28734.5	28762.5	28734.5	28734.5	28734.5	28734.5	28762.5	-58.8298
													849.78	28647.7	28734.1	28734.1	28759.7	28734.1	28734.1	28734.1	28734.1	28759.7	-112.006
													849.73	28904.5	28733.7	28733.7	28757.1	28733.7	28733.7	28733.7	28733.7	28757.1	147.392
													849.68	28880	28733.4	28733.4	28754.8	28733.4	28733.4	28733.4	28733.4	28754.8	125.26
													849.63	28904.5	28733	28733	28752.5	28733	28733	28733	28733	28752.5	151.964
													849.58	28797.8	28732.7	28732.7	28750.5	28732.7	28732.7	28732.7	28732.7	28750.5	47.3043
													849.53	28740	28732.4	28732.4	28748.6	28732.4	28732.4	28732.4	28732.4	28748.6	-8.63055
													849.48	29136.3	28732.2	28732.2	28746.9	28732.2	28732.2	28732.2	28732.2	28746.9	389.385
													849.43	28530.2	28731.9	28731.9	28745.4	28731.9	28731.9	28731.9	28731.9	28745.4	-215.199
													849.38	28837.7	28731.6	28731.6	28743.9	28731.6	28731.6	28731.6	28731.6	28743.9	93.8658
													849.33	28811.8	28731.4	28731.4	28742.5	28731.4	28731.4	28731.4	28731.4	28742.5	69.3014
													849.28	28902.2	28731.1	28731.1	28741.2	28731.1	28731.1	28731.1	28731.1	28741.2	160.982
													849.23	29245	28730.8	28730.8	28740	28730.8	28730.8	28730.8	28730.8	28740	505.087
													849.18	29085.1	28730.5	28730.5	28738.8	28730.5	28730.5	28730.5	28730.5	28738.8	346.28
													849.13	28714.7	28730.2	28730.2	28737.7	28730.2	28730.2	28730.2	28730.2	28737.7	-23.028
													849.08	28586	28729.9	28729.9	28736.7	28729.9	28729.9	28729.9	28729.9	28736.7	-150.716
													849.03	28821.9	28729.6	28729.6	28735.8	28729.6	28729.6	28729.6	28729.6	28735.8	86.0668
													848.98	28842.2	28729.4	28729.4	28735	28729.4	28729.4	28729.4	28729.4	28735	107.2
													848.93	28768.8	28729.2	28729.2	28734.2	28729.2	28729.2	28729.2	28729.2	28734.2	34.6314
													848.88	28597.1	28729	28729	28733.5	28729	28729	28729	28729	28733.5	-136.452
													848.83	28719.9	28728.8	28728.8	28732.9	28728.8	28728.8	28728.8	28728.8	28732.9	-12.9279
													848.78	28753	28728.6	28728.6	28732.3	28728.6	28728.6	28728.6	28728.6	28732.3	20.7559
													848.73	28498	28728.3	28728.3	28731.7	28728.3	28728.3	28728.3	28728.3	28731.7	-233.661
													848.68	29075.1	28728.2	28728.2	28731.2	28728.2	28728.2	28728.2	28728.2	28731.2	343.914
													848.63	28914.2	28728.1	28728.1	28730.8	28728.1	28728.1	28728.1	28728.1	28730.8	183.426
													848.58	28633.3	28728	28728	28730.5	28728	28728	28728	28728	28730.5	-97.1369
													848.53	28710.1	28728	28728	28730.2	28728	28728	28728	28728	28730.2	-20.1132
													848.48	28484.4	28727.9	28727.9	28729.9	28727.9	28727.9	28727.9	28727.9	28729.9	-245.503
													848.43	28900	28727.9	28727.9	28729.7	28727.9	28727.9	28727.9	28727.9	28729.7	170.359
													848.38	28746.1	28727.9	28727.9	28729.5	28727.9	28727.9	28727.9	28727.9	28729.5	16.6583

## Sheet: Fig.1g
Cu1Ni1
Interval Center	Interval Endpoint	Count	Cumulative Count
13	14	3	3
15	16	13	16
17	18	35	51
19	20	43	94
21	22	55	149
23	24	19	168
25	26	23	191
27	28	3	194
29	30	3	197
31	32	2	199

## Sheet: Fig.1h
	Cu	Ni
0	0.01494	0.00708
4.97095e-11	0.01291	0.00148
9.94189e-11	0.00883	0.00327
1.49128e-10	0.01042	0.00647
1.98838e-10	0.01649	0.00554
2.48547e-10	0.01756	0.00746
2.98257e-10	0.01186	0.01321
3.47966e-10	0.00729	0.01253
3.97676e-10	0.00949	0.0073
4.47385e-10	0.01362	0.00728
4.97094e-10	0.01632	0.00876
5.46804e-10	0.02187	0.00886
5.96513e-10	0.02775	0.00586
6.46223e-10	0.02481	0.00366
6.95932e-10	0.01823	0.01008
7.45642e-10	0.01527	0.02035
7.95351e-10	0.01476	0.02464
8.45061e-10	0.01407	0.02073
8.9477e-10	0.01345	0.01454
9.4448e-10	0.01396	0.01317
9.94189e-10	0.01442	0.01928
1.0439e-09	0.01312	0.02052
1.09361e-09	0.0135	0.01681
1.14332e-09	0.01659	0.01491
1.19303e-09	0.01688	0.01517
1.24274e-09	0.01592	0.01353
1.29245e-09	0.01897	0.01412
1.34215e-09	0.02127	0.01858
1.39186e-09	0.02014	0.02
1.44157e-09	0.01767	0.01565
1.49128e-09	0.01617	0.01551
1.54099e-09	0.01841	0.01989
1.5907e-09	0.03024	0.01947
1.64041e-09	0.03889	0.01583
1.69012e-09	0.03435	0.01631
1.73983e-09	0.02502	0.01885
1.78954e-09	0.02574	0.0173
1.83925e-09	0.03144	0.01276
1.88896e-09	0.03624	0.01304
1.93867e-09	0.03637	0.02105
1.98838e-09	0.03343	0.02674
2.03809e-09	0.0333	0.02186
2.0878e-09	0.03587	0.02186
2.13751e-09	0.03626	0.03159
2.18722e-09	0.03633	0.03786
2.23693e-09	0.04176	0.03325
2.28663e-09	0.0482	0.02926
2.33634e-09	0.04655	0.02855
2.38605e-09	0.04558	0.03194
2.43576e-09	0.04909	0.03477
2.48547e-09	0.05878	0.03604
2.53518e-09	0.0697	0.03561
2.58489e-09	0.07118	0.03343
2.6346e-09	0.05869	0.0339
2.68431e-09	0.05267	0.03916
2.73402e-09	0.06089	0.04021
2.78373e-09	0.06436	0.03174
2.83344e-09	0.05881	0.0248
2.88315e-09	0.062	0.02397
2.93286e-09	0.07031	0.0344
2.98257e-09	0.06687	0.04991
3.03228e-09	0.06391	0.0642
3.08199e-09	0.07146	0.08083
3.13169e-09	0.08462	0.08882
3.18141e-09	0.09155	0.08528
3.23111e-09	0.09211	0.07557
3.28082e-09	0.08484	0.0694
3.33053e-09	0.08055	0.07177
3.38024e-09	0.08425	0.07242
3.42995e-09	0.08861	0.06036
3.47966e-09	0.08921	0.04782
3.52937e-09	0.08807	0.04737
3.57908e-09	0.08965	0.0515
3.62879e-09	0.10146	0.05521
3.6785e-09	0.10675	0.05421
3.72821e-09	0.09649	0.05392
3.77792e-09	0.08458	0.05448
3.82763e-09	0.0792	0.05406
3.87734e-09	0.07598	0.0536
3.92705e-09	0.07549	0.06472
3.97676e-09	0.08581	0.06967
4.02647e-09	0.09627	0.05559
4.07617e-09	0.08427	0.04239
4.12588e-09	0.06664	0.04348
4.17559e-09	0.07566	0.04783
4.2253e-09	0.09434	0.05484
4.27501e-09	0.09246	0.06458
4.32472e-09	0.0764	0.06819
4.37443e-09	0.07545	0.06719
4.42414e-09	0.09284	0.06728
4.47385e-09	0.11628	0.06664
4.52356e-09	0.1283	0.06364
4.57327e-09	0.12478	0.06294
4.62298e-09	0.11144	0.07107
4.67269e-09	0.09205	0.07419
4.7224e-09	0.08092	0.06959
4.77211e-09	0.08946	0.0715
4.82182e-09	0.10817	0.08862
4.87153e-09	0.12062	0.09661
4.92124e-09	0.12326	0.08303
4.97095e-09	0.12116	0.06274
5.02065e-09	0.11807	0.05752
5.07036e-09	0.10669	0.06
5.12007e-09	0.09544	0.07164
5.16978e-09	0.09171	0.08325
5.21949e-09	0.09298	0.08412
5.2692e-09	0.09503	0.08195
5.31891e-09	0.10932	0.08243
5.36862e-09	0.12284	0.08028
5.41833e-09	0.11859	0.08603
5.46804e-09	0.11256	0.09359
5.51775e-09	0.12176	0.0821
5.56746e-09	0.13038	0.06154
5.61717e-09	0.12643	0.06751
5.66688e-09	0.11777	0.0928
5.71659e-09	0.11396	0.10776
5.7663e-09	0.11649	0.11181
5.816e-09	0.12298	0.11447
5.86572e-09	0.12887	0.11137
5.91542e-09	0.12923	0.10336
5.96513e-09	0.12308	0.09725
6.01484e-09	0.1179	0.09567
6.06455e-09	0.12154	0.10178
6.11426e-09	0.12408	0.1033
6.16397e-09	0.11865	0.10825
6.21368e-09	0.1154	0.11054
6.26339e-09	0.1163	0.1066
6.3131e-09	0.11377	0.09908
6.36281e-09	0.11732	0.09598
6.41252e-09	0.12892	0.09311
6.46223e-09	0.13587	0.08454
6.51194e-09	0.12532	0.07946
6.56165e-09	0.10455	0.08021
6.61136e-09	0.09299	0.08176
6.66107e-09	0.09436	0.08515
6.71077e-09	0.09654	0.09161
6.76048e-09	0.10073	0.09838
6.8102e-09	0.10754	0.10898
6.8599e-09	0.11212	0.12037
6.90961e-09	0.11409	0.12083
6.95932e-09	0.11425	0.11068
7.00903e-09	0.11257	0.09819
7.05874e-09	0.11123	0.09271
7.10845e-09	0.10596	0.09415
7.15816e-09	0.09736	0.08858
7.20787e-09	0.09038	0.07869
7.25758e-09	0.08556	0.07747
7.30729e-09	0.08899	0.07919
7.357e-09	0.09698	0.0923
7.40671e-09	0.1088	0.11499
7.45642e-09	0.11534	0.11699
7.50613e-09	0.11095	0.10657
7.55584e-09	0.10579	0.11011
7.60555e-09	0.1124	0.10308
7.65525e-09	0.11447	0.07797
7.70497e-09	0.10421	0.07445
7.75467e-09	0.09665	0.08888
7.80438e-09	0.10074	0.08617
7.85409e-09	0.10473	0.07138
7.9038e-09	0.09564	0.07606
7.95351e-09	0.09125	0.09557
8.00322e-09	0.10303	0.11117
8.05293e-09	0.1133	0.11388
8.10264e-09	0.11693	0.10991
8.15235e-09	0.12475	0.10246
8.20206e-09	0.13356	0.09509
8.25177e-09	0.12736	0.08956
8.30148e-09	0.1115	0.09392
8.35119e-09	0.09633	0.10185
8.4009e-09	0.08421	0.10262
8.45061e-09	0.07859	0.09611
8.50032e-09	0.08663	0.08343
8.55003e-09	0.10302	0.0818
8.59973e-09	0.12267	0.1064
8.64944e-09	0.12765	0.13381
8.69915e-09	0.11306	0.13196
8.74886e-09	0.10458	0.10868
8.79857e-09	0.10844	0.09671
8.84828e-09	0.10855	0.09531
8.89799e-09	0.10318	0.08788
8.9477e-09	0.1064	0.08265
8.99741e-09	0.11801	0.1005
9.04712e-09	0.11842	0.11535
9.09683e-09	0.10209	0.10553
9.14654e-09	0.08875	0.09738
9.19625e-09	0.08536	0.10332
9.24596e-09	0.08266	0.11292
9.29567e-09	0.08499	0.11519
9.34538e-09	0.09729	0.11034
9.39509e-09	0.10927	0.10536
9.4448e-09	0.10465	0.09891
9.4945e-09	0.08737	0.08407
9.54421e-09	0.07467	0.07356
9.59392e-09	0.07554	0.07469
9.64363e-09	0.08274	0.07602
9.69334e-09	0.0885	0.07884
9.74305e-09	0.08342	0.08987
9.79276e-09	0.07571	0.09363
9.84247e-09	0.07636	0.0925
9.89218e-09	0.08862	0.09424
9.94189e-09	0.09627	0.09402
9.9916e-09	0.10114	0.09361
1.00413e-08	0.10955	0.09527
1.0091e-08	0.11469	0.09822
1.01407e-08	0.1125	0.09987
1.01904e-08	0.11254	0.09868
1.02401e-08	0.11821	0.0975
1.02899e-08	0.11352	0.10696
1.03396e-08	0.10095	0.11414
1.03893e-08	0.0981	0.10583
1.0439e-08	0.10022	0.09082
1.04887e-08	0.10129	0.08785
1.05384e-08	0.10596	0.09978
1.05881e-08	0.10958	0.10834
1.06378e-08	0.10787	0.10135
1.06875e-08	0.10383	0.0918
1.07372e-08	0.09785	0.08528
1.0787e-08	0.08663	0.07651
1.08367e-08	0.08125	0.07356
1.08864e-08	0.09111	0.07891
1.09361e-08	0.11113	0.08812
1.09858e-08	0.11539	0.09373
1.10355e-08	0.10864	0.0939
1.10852e-08	0.101	0.09683
1.11349e-08	0.1	0.11604
1.11846e-08	0.09429	0.12347
1.12343e-08	0.08839	0.10445
1.1284e-08	0.09543	0.08874
1.13338e-08	0.10202	0.09131
1.13835e-08	0.08846	0.0923
1.14332e-08	0.07982	0.09012
1.14829e-08	0.08569	0.09394
1.15326e-08	0.08875	0.09479
1.15823e-08	0.07928	0.08201
1.1632e-08	0.07054	0.06861
1.16817e-08	0.07061	0.06944
1.17314e-08	0.07579	0.07136
1.17811e-08	0.0815	0.06317
1.18309e-08	0.08777	0.05741
1.18806e-08	0.09428	0.06318
1.19303e-08	0.09637	0.07174
1.198e-08	0.0954	0.07765
1.20297e-08	0.09494	0.07864
1.20794e-08	0.09453	0.0717
1.21291e-08	0.09787	0.06293
1.21788e-08	0.09847	0.0692
1.22285e-08	0.08895	0.07542
1.22782e-08	0.07628	0.06253
1.23279e-08	0.06959	0.05481
1.23776e-08	0.07075	0.06841
1.24274e-08	0.07424	0.07832
1.24771e-08	0.0829	0.07432
1.25268e-08	0.09277	0.06294
1.25765e-08	0.0931	0.05537
1.26262e-08	0.088	0.05793
1.26759e-08	0.08403	0.06567
1.27256e-08	0.07936	0.06899
1.27753e-08	0.07495	0.06928
1.2825e-08	0.07398	0.06305
1.28747e-08	0.07153	0.05146
1.29245e-08	0.07036	0.04996
1.29742e-08	0.07521	0.05722
1.30239e-08	0.07443	0.06237
1.30736e-08	0.06698	0.05846
1.31233e-08	0.06668	0.0554
1.3173e-08	0.06429	0.05305
1.32227e-08	0.0592	0.05567
1.32724e-08	0.0663	0.06089
1.33221e-08	0.07542	0.0565
1.33718e-08	0.07127	0.04005
1.34216e-08	0.06602	0.02966
1.34713e-08	0.07791	0.03275
1.3521e-08	0.09433	0.04108
1.35707e-08	0.08974	0.05611
1.36204e-08	0.06805	0.06747
1.36701e-08	0.06033	0.0691
1.37198e-08	0.07122	0.07453
1.37695e-08	0.0828	0.07784
1.38192e-08	0.08656	0.06259
1.38689e-08	0.0894	0.03895
1.39187e-08	0.09159	0.02759
1.39684e-08	0.09001	0.03031
1.40181e-08	0.08874	0.03799
1.40678e-08	0.09103	0.03684
1.41175e-08	0.08786	0.02841
1.41672e-08	0.07924	0.02574
1.42169e-08	0.0682	0.0293
1.42666e-08	0.0555	0.03412
1.43163e-08	0.04866	0.03882
1.4366e-08	0.05172	0.0416
1.44157e-08	0.0552	0.04246
1.44655e-08	0.05177	0.05298
1.45152e-08	0.0429	0.06179
1.45649e-08	0.04138	0.06013
1.46146e-08	0.04958	0.05276
1.46643e-08	0.05946	0.04557
1.4714e-08	0.06625	0.03745
1.47637e-08	0.07319	0.03969
1.48134e-08	0.07636	0.05734
1.48631e-08	0.07753	0.06969
1.49128e-08	0.08731	0.06579
1.49625e-08	0.09027	0.0657
1.50122e-08	0.08007	0.07249
1.5062e-08	0.07348	0.06814
1.51117e-08	0.08291	0.05575
1.51614e-08	0.09407	0.04918
1.52111e-08	0.09195	0.05257
1.52608e-08	0.0857	0.06872
1.53105e-08	0.07675	0.07838
1.53602e-08	0.06256	0.06748
1.54099e-08	0.06197	0.05151
1.54596e-08	0.07579	0.05347
1.55093e-08	0.08571	0.06291
1.55591e-08	0.08762	0.0633
1.56088e-08	0.08617	0.06756
1.56585e-08	0.07646	0.08205
1.57082e-08	0.07022	0.08202
1.57579e-08	0.08075	0.06479
1.58076e-08	0.09539	0.04922
1.58573e-08	0.09842	0.04814
1.5907e-08	0.10097	0.05707
1.59567e-08	0.10635	0.06386
1.60064e-08	0.10707	0.06016
1.60562e-08	0.10259	0.06517
1.61059e-08	0.09378	0.07538
1.61556e-08	0.0894	0.07549
1.62053e-08	0.09285	0.07032
1.6255e-08	0.09831	0.06874
1.63047e-08	0.09811	0.06037
1.63544e-08	0.10038	0.05843
1.64041e-08	0.09602	0.06135
1.64538e-08	0.08773	0.06479
1.65035e-08	0.09688	0.07587
1.65533e-08	0.11786	0.09128
1.6603e-08	0.11957	0.10647
1.66527e-08	0.10723	0.11233
1.67024e-08	0.1043	0.10062
1.67521e-08	0.10313	0.09399
1.68018e-08	0.10139	0.09882
1.68515e-08	0.11269	0.10041
1.69012e-08	0.12306	0.09009
1.69509e-08	0.11796	0.08809
1.70006e-08	0.10794	0.09689
1.70503e-08	0.10427	0.09869
1.71001e-08	0.10306	0.08768
1.71498e-08	0.1102	0.08648
1.71995e-08	0.13068	0.10031
1.72492e-08	0.14914	0.11373
1.72989e-08	0.14483	0.10433
1.73486e-08	0.12424	0.09604
1.73983e-08	0.10678	0.10553
1.7448e-08	0.10746	0.1104
1.74977e-08	0.10926	0.10326
1.75474e-08	0.11038	0.10078
1.75972e-08	0.11457	0.09811
1.76469e-08	0.11846	0.09345
1.76966e-08	0.12023	0.10283
1.77463e-08	0.11879	0.10573
1.7796e-08	0.11491	0.09531
1.78457e-08	0.10709	0.08382
1.78954e-08	0.107	0.0863
1.79451e-08	0.11041	0.10047
1.79948e-08	0.11763	0.10651
1.80445e-08	0.13079	0.10251
1.80942e-08	0.13637	0.10027
1.8144e-08	0.13205	0.09759
1.81937e-08	0.12368	0.08251
1.82434e-08	0.10864	0.07621
1.82931e-08	0.09874	0.08927
1.83428e-08	0.1108	0.11123
1.83925e-08	0.13263	0.12453
1.84422e-08	0.14978	0.13077
1.84919e-08	0.15566	0.1431
1.85416e-08	0.1479	0.14721
1.85913e-08	0.13432	0.13307
1.8641e-08	0.13216	0.11241
1.86908e-08	0.12993	0.10783
1.87405e-08	0.11625	0.11596
1.87902e-08	0.10044	0.12054
1.88399e-08	0.10338	0.10633
1.88896e-08	0.11504	0.08859
1.89393e-08	0.11267	0.08484
1.8989e-08	0.10755	0.08084
1.90387e-08	0.11189	0.06831
1.90884e-08	0.12135	0.06652
1.91381e-08	0.12352	0.08435
1.91879e-08	0.13044	0.09208
1.92376e-08	0.14653	0.08165
1.92873e-08	0.15057	0.08476
1.9337e-08	0.13047	0.10086
1.93867e-08	0.10675	0.10919
1.94364e-08	0.09897	0.11677
1.94861e-08	0.09336	0.13056
1.95358e-08	0.08572	0.1254
1.95855e-08	0.09298	0.11621
1.96352e-08	0.11176	0.11537
1.96849e-08	0.11628	0.12024
1.97346e-08	0.10917	0.12041
1.97844e-08	0.11024	0.11888
1.98341e-08	0.11695	0.11722
1.98838e-08	0.12092	0.10911
1.99335e-08	0.1303	0.08992
1.99832e-08	0.13977	0.07853
2.00329e-08	0.13846	0.09403
2.00826e-08	0.1376	0.12768
2.01323e-08	0.13655	0.15025
2.0182e-08	0.12937	0.14348
2.02317e-08	0.12154	0.12881
2.02814e-08	0.11177	0.1228
2.03312e-08	0.10111	0.11639
2.03809e-08	0.09684	0.10606
2.04306e-08	0.09927	0.10248
2.04803e-08	0.10266	0.10207
2.053e-08	0.10393	0.09762
2.05797e-08	0.10281	0.096
2.06294e-08	0.10027	0.10745
2.06791e-08	0.10298	0.1264
2.07288e-08	0.12049	0.12403
2.07785e-08	0.14659	0.09924
2.08283e-08	0.14956	0.08256
2.0878e-08	0.11984	0.09235
2.09277e-08	0.09524	0.10085
2.09774e-08	0.09698	0.10039
2.10271e-08	0.10625	0.10063
2.10768e-08	0.10995	0.10546
2.11265e-08	0.1079	0.10972
2.11762e-08	0.11078	0.11004
2.12259e-08	0.12128	0.11622
2.12756e-08	0.12223	0.12935
2.13254e-08	0.10335	0.1298
2.13751e-08	0.09072	0.12209
2.14248e-08	0.09724	0.11366
2.14745e-08	0.10158	0.10902
2.15242e-08	0.09747	0.11558
2.15739e-08	0.09507	0.12456
2.16236e-08	0.09428	0.11622
2.16733e-08	0.08738	0.10537
2.1723e-08	0.08474	0.09733
2.17727e-08	0.09898	0.09171
2.18225e-08	0.11259	0.09648
2.18722e-08	0.10896	0.10273
2.19219e-08	0.10349	0.10138
2.19716e-08	0.10844	0.09264
2.20213e-08	0.11657	0.08212
2.2071e-08	0.11907	0.08401
2.21207e-08	0.11056	0.10207
2.21704e-08	0.10358	0.11335
2.22201e-08	0.10173	0.10492
2.22698e-08	0.09911	0.09489
2.23195e-08	0.09649	0.10116
2.23693e-08	0.09725	0.10547
2.2419e-08	0.10195	0.10721
2.24687e-08	0.10998	0.11121
2.25184e-08	0.11103	0.10635
2.25681e-08	0.10491	0.10252
2.26178e-08	0.10249	0.11607
2.26675e-08	0.11434	0.12156
2.27172e-08	0.12485	0.11278
2.27669e-08	0.12446	0.10492
2.28166e-08	0.11164	0.09738
2.28664e-08	0.10265	0.0961
2.29161e-08	0.09806	0.10243
2.29658e-08	0.09175	0.10456
2.30155e-08	0.09096	0.09517
2.30652e-08	0.10333	0.08168
2.31149e-08	0.11511	0.08174
2.31646e-08	0.11429	0.08797
2.32143e-08	0.10458	0.08597
2.3264e-08	0.09246	0.08647
2.33137e-08	0.09554	0.09262
2.33634e-08	0.10718	0.09235
2.34132e-08	0.10782	0.09041
2.34629e-08	0.09194	0.08623
2.35126e-08	0.07705	0.08468
2.35623e-08	0.08072	0.08982
2.3612e-08	0.09288	0.08251
2.36617e-08	0.09155	0.06967
2.37114e-08	0.0781	0.06862
2.37611e-08	0.07023	0.07543
2.38108e-08	0.07124	0.08693
2.38605e-08	0.07874	0.08489
2.39102e-08	0.08827	0.06675
2.396e-08	0.09534	0.05881
2.40097e-08	0.09483	0.05739
2.40594e-08	0.08629	0.04589
2.41091e-08	0.08315	0.03444
2.41588e-08	0.08464	0.0303
2.42085e-08	0.08233	0.04557
2.42582e-08	0.07715	0.07076
2.43079e-08	0.07341	0.07683
2.43576e-08	0.06694	0.06558
2.44073e-08	0.06546	0.0612
2.44571e-08	0.07345	0.06291
2.45068e-08	0.08233	0.05561
2.45565e-08	0.08485	0.04235
2.46062e-08	0.08278	0.04137
2.46559e-08	0.08223	0.04858
2.47056e-08	0.07933	0.0518
2.47553e-08	0.07022	0.05423
2.4805e-08	0.06631	0.05168
2.48547e-08	0.0685	0.04623
2.49044e-08	0.06359	0.04339
2.49541e-08	0.05242	0.04142
2.50038e-08	0.04669	0.03878
2.50536e-08	0.04847	0.0355
2.51033e-08	0.05085	0.03303
2.5153e-08	0.05175	0.03391
2.52027e-08	0.05032	0.02925
2.52524e-08	0.04613	0.02036
2.53021e-08	0.04311	0.02532
2.53518e-08	0.04361	0.03875
2.54015e-08	0.04322	0.04313
2.54512e-08	0.04104	0.03528
2.55009e-08	0.04246	0.02876
2.55507e-08	0.04844	0.03183
2.56004e-08	0.04824	0.03076
2.56501e-08	0.03811	0.0211
2.56998e-08	0.02984	0.01933
2.57495e-08	0.0303	0.02566
2.57992e-08	0.0317	0.02774
2.58489e-08	0.02942	0.02532
2.58986e-08	0.0298	0.01903
2.59483e-08	0.0356	0.01
2.5998e-08	0.03919	0.00356
2.60477e-08	0.03348	0.00485
2.60975e-08	0.02604	0.01475
2.61472e-08	0.02377	0.02865
2.61969e-08	0.02007	0.03627
2.62466e-08	0.0174	0.03057
2.62963e-08	0.01913	0.02019
2.6346e-08	0.01979	0.01308
2.63957e-08	0.01606	0.01033
2.64454e-08	0.01453	0.01501
2.64951e-08	0.01709	0.02784
2.65448e-08	0.01953	0.03284
2.65946e-08	0.02268	0.02555
2.66443e-08	0.02224	0.01796
2.6694e-08	0.01504	0.01549
2.67437e-08	0.00801	0.01715
2.67934e-08	0.00653	0.02361
2.68431e-08	0.00826	0.02976
2.68928e-08	0.01137	0.02796
2.69425e-08	0.01502	0.01905
2.69922e-08	0.01601	0.01144
2.70419e-08	0.01416	0.01269
2.70917e-08	0.01163	0.02041
2.71414e-08	0.01007	0.02933
2.71911e-08	0.01264	0.03704
2.72408e-08	0.01748	0.04245
2.72905e-08	0.01835	0.0455
2.73402e-08	0.01534	0.04431
2.73899e-08	0.01304	0.03695
2.74396e-08	0.01226	0.03351

## Sheet: Fig.2b
Wavelength (nm）	Absorbance (a.u.)
	Cu	Cu1Ni1	Cu1Ni3	Ni	BM MgH2
2000	0.65976	0.60154	0.49515	0.44811	0.26368
1999	0.66058	0.60169	0.49532	0.44867	0.26378
1998	0.66136	0.60183	0.49549	0.44921	0.26387
1997	0.66211	0.60196	0.49566	0.44973	0.26396
1996	0.66283	0.60209	0.49583	0.45023	0.26404
1995	0.66351	0.60221	0.496	0.4507	0.26412
1994	0.66417	0.60232	0.49616	0.45115	0.26419
1993	0.66479	0.60243	0.49633	0.45158	0.26426
1992	0.66538	0.60253	0.49649	0.45199	0.26432
1991	0.66594	0.60262	0.49666	0.45238	0.26437
1990	0.66647	0.6027	0.49682	0.45274	0.26442
1989	0.66697	0.60278	0.49699	0.45308	0.26446
1988	0.66744	0.60285	0.49715	0.4534	0.2645
1987	0.66787	0.60292	0.49731	0.4537	0.26453
1986	0.66827	0.60297	0.49748	0.45397	0.26455
1985	0.66864	0.60302	0.49764	0.45422	0.26457
1984	0.66898	0.60307	0.4978	0.45446	0.26458
1983	0.66929	0.6031	0.49796	0.45466	0.26459
1982	0.66957	0.60313	0.49812	0.45485	0.26459
1981	0.66981	0.60316	0.49828	0.45502	0.26459
1980	0.67003	0.60317	0.49844	0.45516	0.26458
1979	0.67021	0.60318	0.49859	0.45528	0.26456
1978	0.67036	0.60318	0.49875	0.45538	0.26454
1977	0.67048	0.60318	0.49891	0.45545	0.26451
1976	0.67057	0.60317	0.49907	0.45551	0.26448
1975	0.67062	0.60315	0.49922	0.45554	0.26444
1974	0.67089	0.60383	0.49939	0.45557	0.26464
1973	0.67023	0.60428	0.50001	0.45537	0.26513
1972	0.67085	0.60473	0.50035	0.45557	0.26476
1971	0.67155	0.6033	0.50004	0.45524	0.26431
1970	0.67143	0.60255	0.50026	0.45507	0.26442
1969	0.67111	0.60297	0.50064	0.45513	0.26429
1968	0.67022	0.60289	0.50044	0.45509	0.26413
1967	0.66844	0.60208	0.50039	0.45502	0.26406
1966	0.66683	0.60204	0.50021	0.45461	0.2637
1965	0.66664	0.60154	0.49956	0.45398	0.26379
1964	0.66547	0.60133	0.49972	0.45399	0.26395
1963	0.66532	0.60162	0.50024	0.45367	0.26384
1962	0.66592	0.60179	0.50067	0.45308	0.26318
1961	0.66669	0.60152	0.50137	0.4529	0.26227
1960	0.66642	0.60197	0.50142	0.45272	0.26196
1959	0.66546	0.60201	0.50143	0.45295	0.26202
1958	0.66517	0.60195	0.5013	0.45306	0.26169
1957	0.66574	0.60154	0.50118	0.45248	0.26183
1956	0.66538	0.60121	0.50111	0.45235	0.26157
1955	0.66575	0.60102	0.50121	0.45254	0.26126
1954	0.66604	0.60124	0.50166	0.4527	0.26141
1953	0.66687	0.60165	0.50177	0.45307	0.26165
1952	0.66753	0.60096	0.50167	0.45348	0.26156
1951	0.66815	0.60112	0.5016	0.45341	0.26192
1950	0.66876	0.60125	0.50141	0.45337	0.2615
1949	0.66886	0.6015	0.50206	0.45399	0.26097
1948	0.66986	0.60097	0.50258	0.45438	0.26048
1947	0.67041	0.60059	0.50329	0.45473	0.2603
1946	0.67229	0.60175	0.50359	0.45509	0.26039
1945	0.67291	0.60191	0.50396	0.45538	0.26029
1944	0.67375	0.60238	0.50426	0.45517	0.2605
1943	0.67448	0.60266	0.50426	0.45498	0.2602
1942	0.67446	0.60269	0.50362	0.45514	0.26028
1941	0.67442	0.60254	0.50352	0.45571	0.26021
1940	0.67619	0.60278	0.50421	0.45649	0.26002
1939	0.67785	0.60307	0.50528	0.45715	0.26027
1938	0.6778	0.60356	0.50546	0.45767	0.26054
1937	0.67718	0.60355	0.50523	0.45822	0.26085
1936	0.67757	0.60333	0.50486	0.45875	0.26107
1935	0.67811	0.60386	0.50441	0.45871	0.26074
1934	0.67802	0.60502	0.50416	0.45878	0.26092
1933	0.67847	0.60612	0.50416	0.45888	0.26151
1932	0.67943	0.60618	0.50457	0.45926	0.26187
1931	0.67988	0.60596	0.5049	0.45995	0.26221
1930	0.67888	0.60582	0.50575	0.46045	0.262
1929	0.67896	0.60581	0.50591	0.46073	0.26212
1928	0.67925	0.60648	0.50619	0.46124	0.26227
1927	0.67857	0.60768	0.50631	0.46156	0.2623
1926	0.67795	0.60773	0.5062	0.46187	0.26259
1925	0.67717	0.60818	0.50641	0.46187	0.26287
1924	0.6775	0.60865	0.50666	0.46157	0.26329
1923	0.67786	0.60809	0.50687	0.46198	0.26328
1922	0.6788	0.60742	0.50703	0.4621	0.26305
1921	0.67825	0.60732	0.50696	0.46216	0.26318
1920	0.67728	0.60813	0.5075	0.46241	0.26361
1919	0.67624	0.60938	0.50788	0.46243	0.26415
1918	0.67463	0.60969	0.50773	0.46272	0.26412
1917	0.67392	0.61029	0.50786	0.46292	0.2639
1916	0.67468	0.61155	0.50834	0.46308	0.26403
1915	0.67576	0.61121	0.50939	0.46366	0.26418
1914	0.67641	0.61206	0.51026	0.46442	0.26435
1913	0.67702	0.61286	0.51088	0.46435	0.26409
1912	0.67821	0.6134	0.51153	0.46457	0.26366
1911	0.67794	0.6136	0.51173	0.46525	0.26405
1910	0.67789	0.61362	0.51164	0.4655	0.26441
1909	0.67857	0.61407	0.51189	0.46595	0.26465
1908	0.67973	0.61394	0.51201	0.46585	0.26458
1907	0.68067	0.6136	0.51215	0.46551	0.26455
1906	0.68114	0.61397	0.51256	0.46584	0.26494
1905	0.6819	0.61382	0.51347	0.46644	0.26521
1904	0.68207	0.61415	0.51418	0.46649	0.26547
1903	0.68204	0.61413	0.51458	0.46627	0.26486
1902	0.68191	0.61443	0.51456	0.46677	0.26474
1901	0.68231	0.61479	0.51482	0.46677	0.26428
1900	0.68335	0.61432	0.51543	0.46694	0.2632
1899	0.68431	0.6137	0.51637	0.46697	0.26254
1898	0.68606	0.61322	0.51672	0.46689	0.26279
1897	0.68604	0.61434	0.51689	0.46677	0.26283
1896	0.68639	0.61434	0.51709	0.46717	0.26262
1895	0.68616	0.61336	0.51721	0.4668	0.26235
1894	0.68593	0.6129	0.51706	0.4667	0.26227
1893	0.68579	0.61326	0.51697	0.46682	0.26211
1892	0.68601	0.61274	0.51721	0.46728	0.26291
1891	0.68609	0.61307	0.51805	0.46752	0.26278
1890	0.68665	0.61312	0.51792	0.46771	0.26279
1889	0.68496	0.61345	0.51789	0.4676	0.26304
1888	0.68368	0.61374	0.51742	0.46735	0.26315
1887	0.68393	0.61372	0.51629	0.46697	0.26296
1886	0.68485	0.61371	0.51581	0.46668	0.26313
1885	0.68461	0.61505	0.51638	0.46706	0.26326
1884	0.68513	0.61545	0.51652	0.46753	0.26361
1883	0.68687	0.61519	0.51708	0.46758	0.26348
1882	0.68695	0.61536	0.5174	0.4679	0.26383
1881	0.68537	0.61561	0.5169	0.46772	0.26332
1880	0.68502	0.61555	0.51638	0.46741	0.26313
1879	0.68604	0.616	0.51569	0.46753	0.26326
1878	0.68604	0.61695	0.51579	0.46813	0.2633
1877	0.68587	0.61679	0.51602	0.46837	0.26371
1876	0.68597	0.61648	0.51624	0.46865	0.26399
1875	0.68653	0.61704	0.51653	0.46873	0.26401
1874	0.68828	0.61778	0.51691	0.46922	0.26374
1873	0.68841	0.61772	0.51708	0.46946	0.26366
1872	0.68779	0.61781	0.51728	0.46978	0.26389
1871	0.68739	0.61794	0.51732	0.46977	0.26402
1870	0.68692	0.61783	0.51787	0.47009	0.26402
1869	0.68723	0.61901	0.51808	0.47046	0.26422
1868	0.68717	0.61929	0.51801	0.47095	0.26397
1867	0.68839	0.61888	0.51838	0.47124	0.26433
1866	0.68954	0.61885	0.51876	0.47155	0.26457
1865	0.68991	0.61858	0.51876	0.47152	0.26458
1864	0.68919	0.61883	0.51879	0.47156	0.26484
1863	0.68861	0.61876	0.51891	0.47154	0.26497
1862	0.68907	0.6187	0.51884	0.47152	0.26499
1861	0.68903	0.61889	0.51857	0.47142	0.265
1860	0.6902	0.6188	0.5187	0.47113	0.26485
1859	0.69075	0.61837	0.51865	0.47112	0.265
1858	0.69023	0.61783	0.51808	0.47099	0.26505
1857	0.6904	0.6176	0.51812	0.47116	0.26485
1856	0.69056	0.61755	0.5186	0.47143	0.26469
1855	0.69024	0.61724	0.51879	0.47178	0.26385
1854	0.69059	0.61822	0.51891	0.4718	0.26364
1853	0.69106	0.61851	0.51904	0.47196	0.26336
1852	0.69212	0.61841	0.51899	0.47219	0.26334
1851	0.69273	0.61831	0.51936	0.47158	0.26293
1850	0.693	0.61807	0.51948	0.47159	0.2626
1849	0.69245	0.61828	0.51974	0.47164	0.26259
1848	0.69262	0.61831	0.51972	0.47172	0.26289
1847	0.69172	0.61864	0.51996	0.47152	0.26268
1846	0.69259	0.61833	0.52041	0.47189	0.26228
1845	0.6935	0.61868	0.52101	0.47166	0.26263
1844	0.6936	0.61917	0.52122	0.472	0.26274
1843	0.69332	0.62032	0.52136	0.47208	0.26259
1842	0.69346	0.62008	0.52154	0.47215	0.26288
1841	0.69345	0.62027	0.52168	0.47216	0.2625
1840	0.69346	0.62088	0.52151	0.47242	0.26241
1839	0.69317	0.62184	0.5218	0.47249	0.26232
1838	0.69434	0.62254	0.52185	0.4726	0.26262
1837	0.69427	0.62337	0.52202	0.47284	0.26265
1836	0.69465	0.62395	0.52268	0.4733	0.26295
1835	0.69446	0.62459	0.52346	0.47385	0.26301
1834	0.69476	0.62418	0.52298	0.47352	0.26324
1833	0.69451	0.62445	0.52323	0.47331	0.26334
1832	0.69418	0.62514	0.52341	0.47377	0.26341
1831	0.69413	0.62536	0.52332	0.47384	0.26286
1830	0.69466	0.62571	0.52349	0.47411	0.26319
1829	0.69517	0.62638	0.52407	0.47461	0.2632
1828	0.69523	0.62692	0.52444	0.47481	0.2634
1827	0.69547	0.6267	0.52466	0.47478	0.26341
1826	0.69544	0.62677	0.52486	0.47486	0.26319
1825	0.69584	0.62698	0.5251	0.47493	0.26314
1824	0.69529	0.62715	0.52529	0.47523	0.26319
1823	0.69453	0.62662	0.52511	0.47517	0.26337
1822	0.69444	0.62613	0.52533	0.47549	0.26349
1821	0.69456	0.62558	0.52566	0.47522	0.26361
1820	0.69435	0.62577	0.52574	0.4756	0.26383
1819	0.69528	0.62609	0.52558	0.47569	0.26406
1818	0.6945	0.62497	0.52548	0.47538	0.26392
1817	0.69447	0.6242	0.52552	0.4754	0.26388
1816	0.69403	0.62464	0.52523	0.47532	0.26365
1815	0.69344	0.62451	0.52495	0.4751	0.26364
1814	0.69304	0.62424	0.52474	0.47517	0.2636
1813	0.69368	0.6243	0.52439	0.4752	0.26344
1812	0.69487	0.62438	0.52427	0.47515	0.26302
1811	0.69522	0.62435	0.52414	0.47538	0.26271
1810	0.69523	0.62385	0.52403	0.47546	0.26268
1809	0.69541	0.62371	0.52375	0.47562	0.26238
1808	0.69568	0.62399	0.52349	0.47567	0.26191
1807	0.69639	0.62398	0.52359	0.47564	0.26152
1806	0.69653	0.62401	0.52381	0.47537	0.26123
1805	0.69677	0.62408	0.52393	0.47529	0.2609
1804	0.69702	0.62405	0.52393	0.47509	0.26091
1803	0.69689	0.62368	0.52354	0.47497	0.26069
1802	0.69739	0.62318	0.52322	0.47486	0.26033
1801	0.69765	0.62289	0.5231	0.47481	0.26
1800	0.69763	0.62238	0.52298	0.47481	0.25951
1799	0.69749	0.62226	0.52315	0.47468	0.25925
1798	0.69781	0.6224	0.52329	0.47481	0.25923
1797	0.69802	0.62265	0.52376	0.47514	0.2592
1796	0.69829	0.62278	0.52416	0.47546	0.25897
1795	0.69746	0.62299	0.52426	0.47548	0.25902
1794	0.69675	0.62323	0.52413	0.4754	0.2586
1793	0.69641	0.62337	0.524	0.47518	0.25818
1792	0.69703	0.62334	0.524	0.47514	0.25799
1791	0.69783	0.62359	0.52402	0.47546	0.25768
1790	0.69847	0.62432	0.52422	0.47551	0.25745
1789	0.69803	0.62441	0.52443	0.47509	0.25752
1788	0.69777	0.62448	0.52471	0.47499	0.25775
1787	0.69772	0.62453	0.52516	0.47527	0.25747
1786	0.69788	0.6248	0.52524	0.47527	0.25754
1785	0.69802	0.62515	0.52502	0.47513	0.25763
1784	0.69818	0.62551	0.52493	0.47521	0.25744
1783	0.69806	0.62568	0.52515	0.47536	0.2573
1782	0.69795	0.62533	0.5255	0.47562	0.25725
1781	0.69814	0.62565	0.52569	0.47573	0.25738
1780	0.69841	0.62614	0.52603	0.47592	0.25764
1779	0.69913	0.62652	0.52642	0.47603	0.25767
1778	0.69912	0.62665	0.52634	0.47614	0.2576
1777	0.69899	0.62683	0.5265	0.47614	0.25779
1776	0.69839	0.62731	0.52666	0.47627	0.25791
1775	0.69783	0.62767	0.52689	0.47652	0.25782
1774	0.69763	0.62805	0.52705	0.47673	0.25775
1773	0.69786	0.62802	0.52725	0.4768	0.25776
1772	0.69789	0.62821	0.52753	0.47693	0.2576
1771	0.69822	0.62856	0.52767	0.47696	0.25752
1770	0.69816	0.62896	0.52781	0.47705	0.25737
1769	0.69799	0.62916	0.5278	0.47716	0.25724
1768	0.69794	0.62917	0.52799	0.47721	0.25701
1767	0.69841	0.62952	0.52785	0.47744	0.25706
1766	0.69915	0.62978	0.52766	0.47753	0.25705
1765	0.69989	0.62967	0.52802	0.47764	0.25695
1764	0.70034	0.62979	0.52805	0.47793	0.25696
1763	0.70125	0.62981	0.52819	0.47802	0.25691
1762	0.70196	0.63014	0.52856	0.4782	0.25699
1761	0.70212	0.62987	0.52868	0.47808	0.25717
1760	0.70204	0.62974	0.52867	0.47799	0.25689
1759	0.70241	0.62999	0.52866	0.47808	0.25641
1758	0.70219	0.6299	0.52873	0.4781	0.25646
1757	0.70189	0.62971	0.52888	0.47792	0.2565
1756	0.70253	0.62975	0.52906	0.47801	0.25643
1755	0.70319	0.62974	0.5291	0.47815	0.25638
1754	0.70322	0.62993	0.52902	0.4784	0.25626
1753	0.7042	0.62999	0.52917	0.47866	0.25628
1752	0.70456	0.62999	0.52938	0.47877	0.25618
1751	0.70445	0.6299	0.52952	0.47876	0.25613
1750	0.70408	0.62966	0.52969	0.47917	0.25613
1749	0.70394	0.63046	0.53005	0.47939	0.25618
1748	0.70435	0.63057	0.53042	0.47956	0.25634
1747	0.70424	0.63078	0.53039	0.4796	0.25624
1746	0.70339	0.6309	0.53045	0.4795	0.25638
1745	0.70341	0.63108	0.5303	0.47948	0.25621
1744	0.70426	0.631	0.52992	0.47953	0.25617
1743	0.70474	0.63119	0.53013	0.47954	0.25626
1742	0.70506	0.6312	0.53029	0.4797	0.25661
1741	0.70548	0.63127	0.53071	0.47984	0.25693
1740	0.70493	0.63142	0.53107	0.47963	0.25696
1739	0.704	0.63144	0.53131	0.47949	0.25735
1738	0.70491	0.63127	0.53106	0.47982	0.25747
1737	0.70536	0.63127	0.53123	0.47994	0.25756
1736	0.70466	0.6316	0.53123	0.47997	0.25774
1735	0.70458	0.63158	0.53123	0.4801	0.25777
1734	0.70441	0.63139	0.53168	0.48036	0.25773
1733	0.70477	0.63179	0.53198	0.48034	0.25772
1732	0.70544	0.63204	0.53228	0.48021	0.25761
1731	0.70565	0.63252	0.53248	0.4803	0.25738
1730	0.70583	0.6326	0.53301	0.48028	0.25733
1729	0.70599	0.63284	0.53319	0.48045	0.25706
1728	0.70538	0.63274	0.53322	0.48041	0.25679
1727	0.70497	0.63307	0.53358	0.4806	0.25649
1726	0.70459	0.6336	0.53414	0.48075	0.25611
1725	0.70494	0.63351	0.53444	0.4808	0.25579
1724	0.70535	0.63395	0.5348	0.48095	0.25579
1723	0.70529	0.63355	0.53526	0.48091	0.25547
1722	0.70603	0.6337	0.53549	0.4811	0.25513
1721	0.70697	0.63377	0.53589	0.48122	0.25512
1720	0.70711	0.63356	0.53621	0.48136	0.25477
1719	0.70754	0.63398	0.53654	0.48157	0.25445
1718	0.70787	0.63393	0.53676	0.4817	0.25422
1717	0.70848	0.63421	0.5367	0.48202	0.25436
1716	0.7089	0.63441	0.53706	0.48182	0.25435
1715	0.7088	0.63471	0.53734	0.48202	0.2543
1714	0.70904	0.63465	0.53727	0.48218	0.25416
1713	0.70922	0.63479	0.5376	0.48206	0.25391
1712	0.7092	0.63531	0.53814	0.48226	0.25359
1711	0.70942	0.63553	0.53826	0.48229	0.25326
1710	0.70929	0.63603	0.53824	0.4824	0.25284
1709	0.70934	0.63619	0.53849	0.48267	0.2528
1708	0.70912	0.63641	0.53879	0.48275	0.25296
1707	0.70984	0.63652	0.53898	0.48281	0.25274
1706	0.7106	0.63705	0.53918	0.48313	0.25268
1705	0.71063	0.63727	0.53931	0.48334	0.25266
1704	0.7106	0.63729	0.53935	0.48334	0.25285
1703	0.71126	0.63727	0.53957	0.48347	0.25314
1702	0.71075	0.63741	0.53959	0.48349	0.25312
1701	0.7106	0.63767	0.53963	0.48379	0.25311
1700	0.71111	0.63815	0.5398	0.48401	0.25336
1699	0.71143	0.63887	0.53983	0.48382	0.25349
1698	0.71125	0.63869	0.53972	0.48396	0.25392
1697	0.71097	0.63943	0.5395	0.48405	0.25403
1696	0.71104	0.63948	0.53958	0.48399	0.25397
1695	0.71193	0.63939	0.53954	0.48404	0.25388
1694	0.71219	0.63939	0.53962	0.4842	0.25427
1693	0.71211	0.63969	0.54015	0.48429	0.25445
1692	0.71187	0.63962	0.54007	0.48436	0.25463
1691	0.71195	0.63984	0.54016	0.48431	0.25462
1690	0.71194	0.63973	0.54008	0.48417	0.25461
1689	0.71258	0.63958	0.5399	0.4843	0.25499
1688	0.71311	0.63955	0.53986	0.48446	0.25485
1687	0.71314	0.63976	0.54037	0.48449	0.25495
1686	0.71312	0.64024	0.54055	0.48466	0.25499
1685	0.71362	0.64064	0.54059	0.48464	0.25501
1684	0.71412	0.64101	0.54081	0.48463	0.25499
1683	0.71489	0.64125	0.541	0.4846	0.25491
1682	0.71459	0.64098	0.54101	0.48475	0.25503
1681	0.71456	0.641	0.54114	0.48525	0.2552
1680	0.71521	0.64128	0.54153	0.48539	0.25533
1679	0.71521	0.64175	0.54157	0.48552	0.25523
1678	0.71491	0.64189	0.54187	0.48543	0.25521
1677	0.71501	0.64225	0.54211	0.48564	0.25522
1676	0.71553	0.64269	0.54229	0.48559	0.25539
1675	0.71598	0.64253	0.5423	0.48575	0.25542
1674	0.71646	0.64251	0.54252	0.48613	0.25529
1673	0.71684	0.64224	0.54275	0.48635	0.25508
1672	0.71702	0.6427	0.54279	0.48669	0.25508
1671	0.71672	0.64305	0.54289	0.4869	0.25504
1670	0.71652	0.64312	0.54302	0.48711	0.25501
1669	0.71664	0.64357	0.54322	0.48737	0.25526
1668	0.71712	0.64354	0.54313	0.48748	0.25544
1667	0.71774	0.64368	0.54325	0.48756	0.25551
1666	0.71758	0.64378	0.54348	0.48748	0.25549
1665	0.71718	0.64394	0.54346	0.48776	0.25543
1664	0.71742	0.64361	0.5435	0.48786	0.25547
1663	0.71748	0.64374	0.54367	0.48805	0.25548
1662	0.71755	0.64374	0.54377	0.48827	0.2555
1661	0.71729	0.64368	0.54358	0.48828	0.25577
1660	0.71666	0.64363	0.54347	0.48824	0.25597
1659	0.71666	0.6435	0.54359	0.48839	0.25626
1658	0.71729	0.64355	0.54368	0.48823	0.25659
1657	0.71775	0.64337	0.54376	0.48816	0.25684
1656	0.71758	0.6434	0.54373	0.48833	0.25711
1655	0.7176	0.64313	0.54371	0.48845	0.25729
1654	0.71757	0.64319	0.5439	0.48853	0.25742
1653	0.71781	0.64316	0.54403	0.48881	0.25751
1652	0.71757	0.64317	0.54401	0.48893	0.25762
1651	0.71767	0.64356	0.54398	0.48906	0.25779
1650	0.71764	0.6435	0.54403	0.48894	0.25808
1649	0.71725	0.64338	0.54416	0.48888	0.25827
1648	0.71704	0.6436	0.54447	0.48893	0.25845
1647	0.71727	0.64382	0.54473	0.48896	0.25832
1646	0.71743	0.64341	0.54478	0.48899	0.25852
1645	0.71766	0.64322	0.54507	0.4891	0.25889
1644	0.71785	0.64353	0.54528	0.4892	0.25914
1643	0.71777	0.64371	0.54554	0.48926	0.25927
1642	0.71794	0.64397	0.54575	0.48933	0.25945
1641	0.71853	0.64429	0.54584	0.48948	0.2596
1640	0.71895	0.64431	0.54605	0.48968	0.25971
1639	0.71897	0.64436	0.54636	0.48972	0.25982
1638	0.71927	0.64472	0.54689	0.4897	0.25987
1637	0.71989	0.64525	0.54709	0.48978	0.26006
1636	0.71988	0.64565	0.54716	0.48977	0.26009
1635	0.72021	0.64622	0.5473	0.48985	0.26006
1634	0.7207	0.64627	0.54763	0.48996	0.26008
1633	0.72129	0.6464	0.54776	0.49006	0.26015
1632	0.72173	0.64688	0.54793	0.49017	0.26028
1631	0.72211	0.64718	0.5483	0.49039	0.26036
1630	0.72242	0.64738	0.54865	0.49036	0.26033
1629	0.72293	0.6474	0.54866	0.49042	0.26024
1628	0.72247	0.64743	0.5488	0.4904	0.26023
1627	0.72269	0.64763	0.54898	0.49064	0.26024
1626	0.72326	0.64781	0.54921	0.49087	0.26018
1625	0.72396	0.6476	0.54959	0.49117	0.26023
1624	0.72478	0.6478	0.54979	0.49132	0.26006
1623	0.7249	0.64828	0.54985	0.49157	0.25992
1622	0.72449	0.64869	0.54992	0.49178	0.25982
1621	0.72444	0.64878	0.55002	0.49192	0.25983
1620	0.72503	0.64884	0.55023	0.49202	0.25999
1619	0.72555	0.64884	0.55042	0.49209	0.25994
1618	0.72586	0.64893	0.55043	0.49213	0.25982
1617	0.72551	0.64917	0.55056	0.49216	0.25983
1616	0.72542	0.64907	0.55064	0.49236	0.25999
1615	0.72566	0.64927	0.55079	0.49237	0.26003
1614	0.72602	0.6496	0.55095	0.49255	0.26003
1613	0.72632	0.64989	0.55128	0.49263	0.25994
1612	0.72619	0.65034	0.55132	0.4926	0.25998
1611	0.72608	0.65036	0.55131	0.49258	0.26039
1610	0.72626	0.65031	0.55142	0.4926	0.26059
1609	0.72655	0.65016	0.55163	0.49257	0.26082
1608	0.72678	0.65033	0.55192	0.49279	0.26077
1607	0.72661	0.65069	0.55209	0.49321	0.26065
1606	0.72645	0.65037	0.55205	0.49315	0.26089
1605	0.72648	0.65081	0.55216	0.49313	0.26087
1604	0.72668	0.65116	0.55223	0.49306	0.26086
1603	0.72692	0.65135	0.55242	0.49319	0.26109
1602	0.72691	0.65158	0.55248	0.49319	0.26123
1601	0.72701	0.65213	0.55267	0.49322	0.26128
1600	0.7268	0.65229	0.55272	0.49313	0.26134
1599	0.72745	0.65265	0.55282	0.49334	0.26141
1598	0.7275	0.65281	0.55295	0.49361	0.26164
1597	0.72776	0.65311	0.55312	0.49368	0.26164
1596	0.72789	0.6531	0.55338	0.49389	0.26181
1595	0.72821	0.65351	0.55382	0.49399	0.26186
1594	0.72834	0.65385	0.55406	0.49426	0.26207
1593	0.72877	0.65395	0.55418	0.4942	0.26202
1592	0.72897	0.65407	0.55429	0.49418	0.26189
1591	0.72904	0.65397	0.55433	0.49431	0.26195
1590	0.72891	0.65408	0.55448	0.49434	0.26206
1589	0.72926	0.65431	0.55479	0.4944	0.26222
1588	0.72999	0.65472	0.55493	0.49441	0.26183
1587	0.73016	0.65493	0.55504	0.49457	0.26164
1586	0.73022	0.65498	0.55524	0.49465	0.26159
1585	0.73054	0.65466	0.5553	0.49472	0.26167
1584	0.73056	0.65457	0.55538	0.49472	0.26164
1583	0.73067	0.65489	0.55549	0.49481	0.26194
1582	0.7304	0.65472	0.55555	0.49499	0.26212
1581	0.73037	0.65461	0.55569	0.49507	0.2621
1580	0.73054	0.65447	0.5558	0.49523	0.26225
1579	0.73061	0.65469	0.55598	0.49533	0.26214
1578	0.73038	0.65473	0.55646	0.49532	0.26229
1577	0.73105	0.65487	0.55674	0.49562	0.26244
1576	0.73129	0.65494	0.55701	0.49585	0.26264
1575	0.73159	0.6549	0.55726	0.49602	0.26286
1574	0.73125	0.65541	0.55733	0.49611	0.26298
1573	0.73083	0.65559	0.55747	0.49634	0.26292
1572	0.73085	0.65569	0.55772	0.49638	0.26304
1571	0.73133	0.65593	0.55778	0.49634	0.26323
1570	0.73203	0.6561	0.55806	0.49649	0.26334
1569	0.73215	0.6562	0.55825	0.49669	0.26336
1568	0.7323	0.65639	0.55851	0.49683	0.26328
1567	0.73254	0.65666	0.55884	0.49683	0.26339
1566	0.73319	0.65669	0.55905	0.497	0.26359
1565	0.73331	0.65695	0.55918	0.49692	0.26341
1564	0.73295	0.65692	0.55919	0.497	0.26327
1563	0.7326	0.65679	0.55922	0.49696	0.26346
1562	0.73248	0.65687	0.55922	0.49706	0.26353
1561	0.73263	0.65676	0.55923	0.49716	0.26392
1560	0.73287	0.65713	0.5594	0.4972	0.26383
1559	0.73297	0.65743	0.55958	0.4973	0.26377
1558	0.73314	0.65762	0.55959	0.49743	0.26364
1557	0.73278	0.65768	0.55958	0.49737	0.26378
1556	0.7326	0.65765	0.55952	0.49715	0.26386
1555	0.73272	0.65831	0.55968	0.49739	0.2635
1554	0.73306	0.658	0.55976	0.49738	0.26369
1553	0.73303	0.6581	0.55988	0.49754	0.26379
1552	0.73315	0.65823	0.5597	0.49762	0.2638
1551	0.73353	0.65849	0.55972	0.49782	0.26371
1550	0.73353	0.65843	0.55971	0.49795	0.26365
1549	0.73385	0.65836	0.55986	0.4981	0.26384
1548	0.73356	0.65847	0.56006	0.49807	0.26383
1547	0.73385	0.65874	0.56031	0.49813	0.26354
1546	0.7339	0.65874	0.5605	0.49833	0.26345
1545	0.73413	0.65917	0.56052	0.49835	0.26335
1544	0.73421	0.65934	0.56057	0.4985	0.26331
1543	0.73435	0.65965	0.56071	0.49854	0.26319
1542	0.73414	0.65969	0.56094	0.49878	0.26321
1541	0.73423	0.65986	0.56102	0.49895	0.26331
1540	0.73435	0.66005	0.56116	0.49906	0.26315
1539	0.73488	0.65995	0.56142	0.49915	0.2629
1538	0.73492	0.66017	0.56139	0.49907	0.26257
1537	0.7348	0.66016	0.56142	0.49921	0.2628
1536	0.73481	0.6602	0.5615	0.49928	0.263
1535	0.7349	0.66029	0.56161	0.49921	0.2631
1534	0.73503	0.66079	0.56183	0.49928	0.26329
1533	0.73527	0.66094	0.56215	0.49942	0.26361
1532	0.73563	0.6608	0.56228	0.4994	0.26373
1531	0.73588	0.66103	0.56256	0.4993	0.26388
1530	0.73607	0.6614	0.56297	0.4995	0.26397
1529	0.73647	0.66177	0.56341	0.49954	0.26379
1528	0.73676	0.66154	0.56361	0.49962	0.26402
1527	0.737	0.66175	0.56382	0.49981	0.26423
1526	0.73725	0.66216	0.56412	0.50003	0.26436
1525	0.73747	0.6625	0.5642	0.50004	0.26436
1524	0.73753	0.66276	0.56442	0.5001	0.26433
1523	0.73809	0.6629	0.56456	0.50017	0.26409
1522	0.73878	0.6631	0.5647	0.50028	0.26411
1521	0.73943	0.66317	0.565	0.5004	0.26411
1520	0.73971	0.6631	0.56541	0.50052	0.26408
1519	0.73998	0.66318	0.56563	0.50055	0.26397
1518	0.74037	0.66325	0.56607	0.50062	0.26395
1517	0.74063	0.66344	0.56631	0.50072	0.26409
1516	0.74041	0.66364	0.56647	0.50086	0.26395
1515	0.74029	0.66375	0.56656	0.501	0.26367
1514	0.74034	0.66404	0.56682	0.50133	0.26371
1513	0.74067	0.66436	0.56724	0.50162	0.26389
1512	0.74122	0.66457	0.5677	0.5019	0.26378
1511	0.74155	0.66459	0.56797	0.50205	0.26379
1510	0.74197	0.66466	0.56836	0.5022	0.26367
1509	0.74204	0.66491	0.56853	0.50231	0.26361
1508	0.74201	0.66511	0.56859	0.50239	0.26356
1507	0.74207	0.66533	0.56869	0.50261	0.26336
1506	0.74221	0.66538	0.56875	0.50281	0.26313
1505	0.7424	0.66538	0.56893	0.50302	0.26315
1504	0.74257	0.66534	0.56908	0.50314	0.26319
1503	0.74284	0.66574	0.56935	0.50335	0.26304
1502	0.74306	0.66576	0.56952	0.50364	0.26293
1501	0.74314	0.66593	0.56969	0.50366	0.26262
1500	0.74321	0.66612	0.57	0.50375	0.26247
1499	0.74331	0.66661	0.57017	0.50397	0.26244
1498	0.74373	0.66713	0.57044	0.50426	0.26222
1497	0.74401	0.6675	0.57071	0.50445	0.2622
1496	0.74399	0.66796	0.57077	0.50453	0.26218
1495	0.74406	0.6684	0.57073	0.50464	0.26231
1494	0.74403	0.66859	0.57073	0.50474	0.26246
1493	0.74422	0.66875	0.57095	0.50484	0.26242
1492	0.74452	0.66896	0.57108	0.50493	0.26227
1491	0.74473	0.66935	0.57113	0.50503	0.26227
1490	0.74496	0.66957	0.57118	0.50499	0.26224
1489	0.74517	0.66978	0.57118	0.50495	0.26218
1488	0.74533	0.67008	0.57111	0.50486	0.26233
1487	0.74547	0.67002	0.57116	0.50497	0.2624
1486	0.74565	0.67028	0.57129	0.50502	0.26248
1485	0.74555	0.67049	0.57147	0.50495	0.26268
1484	0.74561	0.67056	0.5715	0.50505	0.26283
1483	0.74566	0.67067	0.57163	0.50511	0.26283
1482	0.74592	0.67085	0.57171	0.50518	0.26272
1481	0.74592	0.67117	0.57198	0.50528	0.26284
1480	0.74607	0.67152	0.57221	0.50546	0.2629
1479	0.74592	0.67147	0.57219	0.50547	0.26307
1478	0.7459	0.67164	0.57208	0.50547	0.26352
1477	0.74599	0.67181	0.57216	0.5056	0.26366
1476	0.74604	0.67211	0.57236	0.50562	0.2637
1475	0.74639	0.67206	0.57244	0.50575	0.26375
1474	0.74655	0.67197	0.57286	0.50583	0.26387
1473	0.74709	0.67187	0.57296	0.50592	0.26378
1472	0.74744	0.67195	0.57304	0.50604	0.26383
1471	0.74717	0.6721	0.5732	0.50607	0.2638
1470	0.74717	0.67205	0.57342	0.50613	0.26379
1469	0.74741	0.672	0.57367	0.50617	0.26375
1468	0.7477	0.67191	0.5738	0.50625	0.26383
1467	0.74804	0.67204	0.57417	0.50635	0.26362
1466	0.74772	0.67209	0.57434	0.50647	0.26341
1465	0.7482	0.67212	0.57466	0.50669	0.26337
1464	0.74831	0.67247	0.57485	0.50687	0.26321
1463	0.74851	0.67231	0.57503	0.50696	0.26317
1462	0.74868	0.67231	0.57541	0.50701	0.2631
1461	0.74882	0.67223	0.57536	0.50708	0.26289
1460	0.74897	0.67248	0.57551	0.50717	0.26267
1459	0.74893	0.67268	0.57554	0.5072	0.26247
1458	0.74869	0.67256	0.57585	0.50728	0.26193
1457	0.74883	0.67219	0.57595	0.50754	0.26193
1456	0.74844	0.67227	0.57626	0.50753	0.26198
1455	0.74871	0.67245	0.57653	0.50774	0.26193
1454	0.74917	0.67262	0.57686	0.5078	0.26174
1453	0.74917	0.67291	0.57703	0.50785	0.26157
1452	0.74903	0.67313	0.5769	0.50794	0.26152
1451	0.7493	0.67334	0.57712	0.50808	0.26134
1450	0.74977	0.67375	0.57732	0.50834	0.26131
1449	0.74969	0.67427	0.57721	0.50846	0.26099
1448	0.74984	0.67443	0.57732	0.50864	0.26078
1447	0.74927	0.67468	0.57737	0.50851	0.26067
1446	0.74923	0.67493	0.57737	0.5084	0.26064
1445	0.74944	0.67515	0.57735	0.50846	0.26056
1444	0.74971	0.67539	0.57767	0.50852	0.26068
1443	0.74985	0.67557	0.57802	0.50872	0.26041
1442	0.75014	0.67576	0.57823	0.50862	0.26033
1441	0.75052	0.6759	0.57815	0.50878	0.26041
1440	0.7506	0.67588	0.5781	0.50871	0.26034
1439	0.75035	0.6756	0.57823	0.5088	0.26036
1438	0.7505	0.67568	0.5781	0.50868	0.26049
1437	0.75073	0.67599	0.57829	0.5088	0.26065
1436	0.75092	0.6766	0.57855	0.50887	0.26089
1435	0.75135	0.67676	0.57887	0.50898	0.26105
1434	0.7516	0.67701	0.57892	0.50911	0.26119
1433	0.75166	0.6773	0.57895	0.50917	0.26131
1432	0.75207	0.67753	0.57918	0.50927	0.26171
1431	0.75226	0.67798	0.57942	0.50942	0.26214
1430	0.75239	0.67847	0.5794	0.50962	0.26232
1429	0.75245	0.67873	0.57933	0.5097	0.26252
1428	0.75307	0.67902	0.57944	0.5098	0.26251
1427	0.75329	0.67904	0.57961	0.51005	0.26241
1426	0.75364	0.6793	0.57992	0.51012	0.26241
1425	0.75424	0.6793	0.58003	0.51035	0.26245
1424	0.75445	0.67924	0.58031	0.51043	0.26249
1423	0.75505	0.67932	0.58013	0.51041	0.26251
1422	0.75518	0.67969	0.58013	0.5104	0.26259
1421	0.75518	0.67964	0.58037	0.51039	0.26253
1420	0.75571	0.67958	0.58066	0.5104	0.26268
1419	0.7561	0.67977	0.58082	0.51044	0.26281
1418	0.75639	0.6798	0.58097	0.51062	0.26283
1417	0.75685	0.68007	0.5812	0.51087	0.26273
1416	0.75687	0.68006	0.58105	0.51113	0.26276
1415	0.7573	0.68026	0.58137	0.51138	0.26279
1414	0.75725	0.6806	0.58171	0.51151	0.26275
1413	0.75756	0.68079	0.58216	0.51165	0.26282
1412	0.75764	0.68136	0.58253	0.51178	0.26269
1411	0.75797	0.68147	0.5827	0.51195	0.26242
1410	0.7582	0.68153	0.58321	0.51215	0.26246
1409	0.75832	0.68182	0.58345	0.51232	0.26248
1408	0.75841	0.68209	0.58377	0.5126	0.26232
1407	0.75846	0.68239	0.58399	0.51282	0.26243
1406	0.75813	0.68317	0.58446	0.51296	0.26215
1405	0.75871	0.68349	0.58481	0.51327	0.26197
1404	0.75903	0.68389	0.58509	0.51339	0.26186
1403	0.75892	0.68424	0.58524	0.51361	0.26175
1402	0.75919	0.68429	0.5854	0.51386	0.26156
1401	0.7594	0.68467	0.58582	0.51402	0.26122
1400	0.75934	0.68531	0.58598	0.51407	0.26098
1399	0.75919	0.68543	0.58628	0.51413	0.26088
1398	0.75942	0.68548	0.58681	0.51421	0.26089
1397	0.75947	0.68574	0.58697	0.51407	0.26088
1396	0.76015	0.68605	0.58722	0.51423	0.26093
1395	0.76042	0.68613	0.58763	0.51443	0.2609
1394	0.76071	0.68594	0.58808	0.51459	0.26088
1393	0.76099	0.68597	0.58824	0.51471	0.26051
1392	0.7612	0.68621	0.58848	0.51464	0.26057
1391	0.76117	0.68641	0.58854	0.51481	0.26062
1390	0.76122	0.68649	0.58872	0.51467	0.26061
1389	0.76177	0.68665	0.5889	0.51469	0.26076
1388	0.76261	0.68717	0.58899	0.5146	0.26087
1387	0.76309	0.68759	0.58932	0.51475	0.26092
1386	0.76318	0.68781	0.58952	0.51488	0.26074
1385	0.76369	0.68773	0.58975	0.51499	0.26066
1384	0.76365	0.68802	0.58983	0.51503	0.26077
1383	0.76385	0.68813	0.58988	0.51511	0.26081
1382	0.76439	0.68828	0.58999	0.5152	0.26097
1381	0.76465	0.68877	0.58996	0.51528	0.26088
1380	0.76468	0.68896	0.58989	0.51527	0.26081
1379	0.76481	0.68876	0.59	0.51524	0.26064
1378	0.76508	0.68874	0.59016	0.51532	0.26028
1377	0.76487	0.68877	0.59018	0.51546	0.26008
1376	0.76525	0.68874	0.59041	0.51557	0.25984
1375	0.76569	0.68867	0.59041	0.51567	0.25981
1374	0.76554	0.68854	0.59044	0.51572	0.2597
1373	0.76559	0.68854	0.59036	0.5157	0.25972
1372	0.7656	0.68856	0.59039	0.51584	0.25982
1371	0.7657	0.6884	0.59069	0.51597	0.25998
1370	0.76589	0.68836	0.59099	0.51612	0.26013
1369	0.76577	0.68822	0.59108	0.51634	0.26012
1368	0.76536	0.68817	0.59101	0.51652	0.26008
1367	0.76523	0.68828	0.59103	0.51661	0.26006
1366	0.76499	0.68828	0.59132	0.51667	0.26002
1365	0.76495	0.68874	0.59186	0.51676	0.26011
1364	0.76504	0.68899	0.59217	0.51684	0.26008
1363	0.76548	0.68909	0.59244	0.51702	0.25994
1362	0.7655	0.68909	0.5927	0.51722	0.25975
1361	0.76546	0.68906	0.59289	0.51741	0.25968
1360	0.76546	0.68919	0.59301	0.51745	0.25965
1359	0.76544	0.68946	0.59307	0.51747	0.25921
1358	0.7653	0.68945	0.59322	0.51751	0.25883
1357	0.76495	0.68939	0.59346	0.51748	0.25856
1356	0.76483	0.68965	0.59372	0.51755	0.25836
1355	0.76525	0.68981	0.59399	0.51759	0.25825
1354	0.76518	0.68993	0.59405	0.51763	0.25807
1353	0.76487	0.68987	0.59415	0.51765	0.25794
1352	0.7648	0.6899	0.59431	0.51764	0.25769
1351	0.76474	0.69014	0.59458	0.51764	0.25756
1350	0.76458	0.69	0.59484	0.51769	0.25735
1349	0.76492	0.68979	0.59504	0.51764	0.25727
1348	0.76521	0.69002	0.5953	0.51754	0.25728
1347	0.76509	0.6904	0.5954	0.5176	0.25743
1346	0.7652	0.69063	0.59574	0.51775	0.25752
1345	0.76546	0.6906	0.59607	0.51776	0.25734
1344	0.76542	0.69088	0.59619	0.51775	0.2572
1343	0.76517	0.69118	0.59633	0.51766	0.25717
1342	0.76527	0.69135	0.59659	0.51754	0.25722
1341	0.76532	0.69138	0.59668	0.51754	0.25722
1340	0.76568	0.69142	0.59666	0.51748	0.25722
1339	0.76597	0.69169	0.59673	0.51758	0.25718
1338	0.76588	0.69184	0.59694	0.51759	0.25711
1337	0.76575	0.69209	0.59706	0.51766	0.2568
1336	0.76586	0.69249	0.5971	0.51775	0.2566
1335	0.7662	0.69267	0.5971	0.5178	0.25664
1334	0.7665	0.69311	0.59725	0.5179	0.25667
1333	0.7665	0.69334	0.59732	0.51796	0.25667
1332	0.76675	0.69373	0.59752	0.51809	0.25657
1331	0.76697	0.69427	0.59778	0.51816	0.25632
1330	0.76715	0.69465	0.598	0.51842	0.25616
1329	0.76711	0.69461	0.59807	0.51854	0.25589
1328	0.7675	0.69495	0.59824	0.51885	0.25593
1327	0.76768	0.69536	0.5983	0.51917	0.25597
1326	0.76795	0.6957	0.5986	0.5194	0.25611
1325	0.76831	0.69616	0.59889	0.51949	0.25627
1324	0.76827	0.69643	0.59902	0.51961	0.25625
1323	0.76841	0.69673	0.59928	0.51989	0.25648
1322	0.76858	0.69716	0.59938	0.51991	0.25669
1321	0.76892	0.69719	0.5999	0.52009	0.25671
1320	0.76932	0.6976	0.60008	0.52055	0.25665
1319	0.76919	0.69786	0.59997	0.52063	0.25667
1318	0.76946	0.69831	0.6001	0.52076	0.25667
1317	0.7699	0.6984	0.60055	0.52098	0.2565
1316	0.77036	0.69888	0.60102	0.52119	0.25657
1315	0.77132	0.6992	0.60131	0.5214	0.25637
1314	0.77153	0.69923	0.60163	0.52165	0.25631
1313	0.77213	0.69957	0.60188	0.52193	0.25597
1312	0.77184	0.69991	0.602	0.52194	0.25571
1311	0.77233	0.70002	0.60221	0.52195	0.2556
1310	0.77263	0.70025	0.6026	0.52193	0.25545
1309	0.77216	0.70013	0.60286	0.52197	0.25531
1308	0.77227	0.70027	0.60321	0.52207	0.25505
1307	0.77285	0.70016	0.60364	0.5222	0.25506
1306	0.77311	0.70032	0.60394	0.5223	0.25496
1305	0.774	0.70032	0.60414	0.52239	0.25513
1304	0.77397	0.69996	0.60418	0.52244	0.2552
1303	0.77395	0.69995	0.60431	0.52255	0.2552
1302	0.77424	0.69969	0.60463	0.52271	0.25523
1301	0.77451	0.69984	0.60504	0.52272	0.25529
1300	0.77477	0.69978	0.6052	0.52279	0.25522
1299	0.77526	0.69967	0.60551	0.52281	0.25543
1298	0.77501	0.69968	0.60581	0.52277	0.25549
1297	0.77514	0.69961	0.60599	0.52286	0.25537
1296	0.7757	0.6995	0.60614	0.52289	0.2553
1295	0.77596	0.69934	0.60628	0.52278	0.25533
1294	0.77572	0.69941	0.6064	0.52283	0.25538
1293	0.77573	0.69931	0.60658	0.52301	0.25534
1292	0.77603	0.69908	0.60671	0.52308	0.25511
1291	0.77605	0.6991	0.60653	0.52315	0.25511
1290	0.77617	0.69939	0.60667	0.52331	0.25516
1289	0.77618	0.69958	0.60691	0.52339	0.25513
1288	0.77618	0.69972	0.60704	0.52338	0.25512
1287	0.77639	0.69998	0.60705	0.52354	0.25494
1286	0.77665	0.70042	0.60731	0.52369	0.25494
1285	0.77696	0.70073	0.60784	0.5238	0.25489
1284	0.77714	0.70118	0.60802	0.52391	0.25476
1283	0.77698	0.70143	0.60809	0.52383	0.25461
1282	0.77675	0.70184	0.60816	0.52394	0.25454
1281	0.77666	0.70229	0.60832	0.52403	0.25447
1280	0.77642	0.70241	0.60854	0.52419	0.25468
1279	0.77654	0.7029	0.60865	0.52428	0.25492
1278	0.77707	0.70369	0.60893	0.52458	0.25505
1277	0.77708	0.70438	0.60912	0.52472	0.25485
1276	0.77696	0.70456	0.60958	0.52475	0.25488
1275	0.77739	0.70471	0.60977	0.52482	0.25479
1274	0.77732	0.70467	0.6097	0.52493	0.25474
1273	0.7773	0.70483	0.60993	0.52506	0.25479
1272	0.77772	0.70538	0.61004	0.5252	0.25492
1271	0.77822	0.7057	0.61052	0.5255	0.25481
1270	0.77852	0.70627	0.61067	0.52573	0.25479
1269	0.77857	0.70664	0.61079	0.52567	0.25488
1268	0.77863	0.70699	0.61116	0.52595	0.25487
1267	0.77886	0.70719	0.61142	0.52609	0.25482
1266	0.77946	0.70763	0.61174	0.52612	0.25486
1265	0.78007	0.70774	0.61209	0.52635	0.25467
1264	0.77976	0.70825	0.61243	0.52659	0.2547
1263	0.77991	0.70859	0.61256	0.52676	0.2544
1262	0.77992	0.70853	0.61281	0.52674	0.25439
1261	0.78042	0.70839	0.61317	0.52686	0.25436
1260	0.7803	0.70843	0.61348	0.52686	0.25423
1259	0.78059	0.70816	0.61363	0.52687	0.25419
1258	0.78139	0.70812	0.61388	0.52689	0.25404
1257	0.78161	0.70812	0.61415	0.52698	0.25418
1256	0.78157	0.70825	0.61427	0.52712	0.25425
1255	0.78215	0.70837	0.61443	0.52733	0.25433
1254	0.7818	0.70833	0.61458	0.52741	0.25423
1253	0.78182	0.70838	0.61475	0.52748	0.25421
1252	0.78186	0.70828	0.61502	0.52759	0.25418
1251	0.78205	0.70868	0.61527	0.52756	0.25389
1250	0.78225	0.70856	0.61528	0.52753	0.25367
1249	0.78225	0.70835	0.61543	0.52735	0.25359
1248	0.78222	0.70827	0.6154	0.52731	0.2534
1247	0.78267	0.70837	0.61551	0.52751	0.25337
1246	0.78273	0.7086	0.6156	0.52776	0.25352
1245	0.78277	0.70898	0.61576	0.52801	0.25347
1244	0.7827	0.70905	0.61597	0.52827	0.25323
1243	0.78282	0.70866	0.61615	0.5284	0.25311
1242	0.7832	0.70863	0.61628	0.52846	0.25308
1241	0.78351	0.70925	0.6164	0.52855	0.25332
1240	0.78337	0.70955	0.6167	0.5286	0.25329
1239	0.78355	0.70969	0.61682	0.52856	0.25318
1238	0.78388	0.71018	0.61683	0.52878	0.25309
1237	0.78419	0.71057	0.61705	0.52902	0.25308
1236	0.7844	0.71102	0.61741	0.52902	0.25313
1235	0.78452	0.71126	0.61752	0.52905	0.25313
1234	0.78409	0.71134	0.61755	0.52917	0.25313
1233	0.78367	0.71157	0.61792	0.52925	0.25323
1232	0.7837	0.71197	0.61811	0.52949	0.25335
1231	0.78432	0.7123	0.61837	0.52966	0.25331
1230	0.78458	0.71259	0.6186	0.52987	0.25356
1229	0.78476	0.71333	0.61871	0.53006	0.25377
1228	0.78485	0.7136	0.6188	0.53014	0.25382
1227	0.78503	0.71366	0.619	0.53018	0.25391
1226	0.78523	0.71374	0.61917	0.53032	0.25396
1225	0.78537	0.71428	0.61906	0.53046	0.2539
1224	0.78517	0.71458	0.61919	0.53058	0.25404
1223	0.78555	0.71509	0.61969	0.53072	0.25408
1222	0.78624	0.71554	0.61993	0.5309	0.25424
1221	0.78638	0.71566	0.62009	0.5309	0.25419
1220	0.7864	0.71593	0.62028	0.53112	0.2542
1219	0.78635	0.71601	0.62041	0.53118	0.25409
1218	0.78629	0.71595	0.62063	0.53124	0.25389
1217	0.78685	0.71637	0.62075	0.53138	0.25371
1216	0.78682	0.7167	0.62091	0.5315	0.25356
1215	0.78659	0.71699	0.62082	0.53167	0.25346
1214	0.78624	0.71703	0.6209	0.53174	0.25334
1213	0.78641	0.71664	0.62101	0.53175	0.25322
1212	0.78664	0.71691	0.62128	0.53175	0.2532
1211	0.78669	0.71721	0.62149	0.53186	0.25314
1210	0.78715	0.71748	0.62174	0.53201	0.25336
1209	0.7874	0.7176	0.62186	0.53221	0.25348
1208	0.78741	0.71769	0.62204	0.53237	0.25352
1207	0.78745	0.71789	0.62244	0.53262	0.25347
1206	0.78796	0.71785	0.62253	0.5329	0.25347
1205	0.78834	0.71786	0.62274	0.53304	0.25347
1204	0.78825	0.71791	0.62306	0.53318	0.25343
1203	0.78843	0.71789	0.62334	0.53336	0.25331
1202	0.78878	0.71829	0.62358	0.53346	0.25288
1201	0.78907	0.71816	0.62382	0.53359	0.2527
1200	0.78912	0.71802	0.62405	0.53374	0.25284
1199	0.78914	0.71825	0.62416	0.53407	0.25299
1198	0.78985	0.71857	0.62453	0.53445	0.2532
1197	0.79024	0.71907	0.6249	0.53483	0.25334
1196	0.79083	0.71932	0.62534	0.53497	0.25338
1195	0.79134	0.71909	0.62577	0.535	0.25334
1194	0.79153	0.71892	0.62593	0.53505	0.25342
1193	0.79215	0.71895	0.62598	0.53511	0.25348
1192	0.79257	0.7193	0.62615	0.53519	0.25362
1191	0.79269	0.71974	0.62632	0.53524	0.25359
1190	0.7927	0.71968	0.6265	0.53528	0.25333
1189	0.79313	0.7199	0.62688	0.53571	0.25318
1188	0.79335	0.72026	0.62724	0.53596	0.25319
1187	0.79362	0.7201	0.62743	0.53609	0.25313
1186	0.7938	0.72043	0.62823	0.53605	0.25306
1185	0.79384	0.72067	0.62851	0.53616	0.25285
1184	0.79383	0.72087	0.6288	0.53632	0.25269
1183	0.79426	0.72128	0.62899	0.5364	0.25283
1182	0.79502	0.72184	0.62926	0.53652	0.25303
1181	0.79537	0.72216	0.62955	0.5367	0.2533
1180	0.79535	0.7225	0.62965	0.53679	0.2534
1179	0.79547	0.72286	0.62976	0.53685	0.25345
1178	0.79583	0.72284	0.62988	0.53691	0.25327
1177	0.79624	0.7233	0.63001	0.5371	0.25321
1176	0.79633	0.72339	0.63003	0.53709	0.25301
1175	0.79597	0.72364	0.63018	0.53718	0.25296
1174	0.79629	0.72418	0.63048	0.53718	0.25278
1173	0.79662	0.72444	0.6307	0.53705	0.25239
1172	0.7965	0.72485	0.63068	0.53708	0.25223
1171	0.79622	0.72536	0.63102	0.53703	0.25214
1170	0.79597	0.72573	0.63111	0.53712	0.2519
1169	0.79628	0.72613	0.63122	0.53722	0.25157
1168	0.79652	0.72656	0.63122	0.53739	0.2515
1167	0.79723	0.72721	0.63132	0.53743	0.25139
1166	0.79734	0.7275	0.63175	0.5374	0.25138
1165	0.79754	0.72785	0.63182	0.53752	0.25137
1164	0.79811	0.72792	0.63207	0.53773	0.25114
1163	0.79901	0.72826	0.63245	0.53779	0.25114
1162	0.79938	0.72892	0.63265	0.53781	0.25139
1161	0.79963	0.72915	0.63289	0.53807	0.25139
1160	0.80011	0.72919	0.63306	0.53801	0.25131
1159	0.80026	0.72915	0.6334	0.53816	0.25096
1158	0.80037	0.72941	0.6338	0.53836	0.25096
1157	0.80063	0.73	0.63399	0.53853	0.25076
1156	0.80095	0.73052	0.63393	0.53873	0.251
1155	0.80098	0.73081	0.63433	0.53871	0.25093
1154	0.80154	0.73095	0.63454	0.53894	0.25066
1153	0.80173	0.73126	0.63468	0.53915	0.25063
1152	0.80171	0.73131	0.6351	0.53934	0.25062
1151	0.80201	0.73146	0.63537	0.53955	0.25089
1150	0.80222	0.73186	0.63557	0.53965	0.25097
1149	0.80267	0.73246	0.63579	0.53976	0.25094
1148	0.80325	0.73231	0.636	0.53981	0.25112
1147	0.80308	0.73227	0.63609	0.53993	0.25092
1146	0.80345	0.73209	0.63643	0.53991	0.25089
1145	0.80349	0.73213	0.63657	0.54009	0.25089
1144	0.80382	0.73274	0.63666	0.54017	0.2509
1143	0.80428	0.73276	0.63664	0.54028	0.25071
1142	0.80442	0.73276	0.63696	0.54036	0.25057
1141	0.80456	0.73343	0.63732	0.54046	0.25029
1140	0.80489	0.73371	0.63768	0.54069	0.25031
1139	0.8051	0.73397	0.63815	0.54096	0.2506
1138	0.80518	0.73435	0.63837	0.54111	0.2508
1137	0.80517	0.73474	0.63857	0.54131	0.25082
1136	0.80527	0.73517	0.63905	0.54137	0.25101
1135	0.80534	0.73519	0.6388	0.54145	0.25102
1134	0.80549	0.7354	0.63878	0.54158	0.25124
1133	0.80586	0.736	0.63893	0.54183	0.25165
1132	0.806	0.73635	0.63915	0.54208	0.2518
1131	0.80564	0.73631	0.63913	0.54226	0.25162
1130	0.80534	0.73663	0.6391	0.54233	0.25134
1129	0.80545	0.73699	0.63928	0.54239	0.25137
1128	0.80557	0.73738	0.63952	0.54256	0.25137
1127	0.80573	0.73778	0.63964	0.54269	0.25144
1126	0.80503	0.73778	0.63984	0.54256	0.25102
1125	0.80463	0.7384	0.64011	0.54277	0.25081
1124	0.80496	0.73887	0.64036	0.54281	0.2505
1123	0.80549	0.73874	0.64066	0.5428	0.25036
1122	0.80565	0.73939	0.64107	0.543	0.25043
1121	0.80574	0.73973	0.64141	0.54315	0.25049
1120	0.80595	0.73974	0.6413	0.54335	0.25048
1119	0.80673	0.73979	0.64167	0.54358	0.25047
1118	0.80675	0.73968	0.64196	0.5437	0.25052
1117	0.80701	0.73976	0.64234	0.54375	0.25042
1116	0.80683	0.73959	0.64248	0.54383	0.25024
1115	0.80703	0.73967	0.6424	0.54395	0.25006
1114	0.8074	0.7399	0.64275	0.54412	0.25008
1113	0.80753	0.74012	0.64325	0.54427	0.2503
1112	0.80729	0.74036	0.64334	0.54453	0.25038
1111	0.80723	0.74053	0.64357	0.5448	0.25013
1110	0.80743	0.74058	0.64388	0.54482	0.25014
1109	0.80752	0.74103	0.64422	0.54517	0.25015
1108	0.80789	0.74142	0.64435	0.54529	0.25037
1107	0.80855	0.74136	0.64464	0.54532	0.25048
1106	0.8089	0.7412	0.64508	0.54554	0.25057
1105	0.80938	0.74113	0.64545	0.54579	0.25034
1104	0.80989	0.74121	0.64557	0.54611	0.25052
1103	0.8095	0.74166	0.64594	0.54612	0.25085
1102	0.8094	0.74183	0.64632	0.5461	0.25094
1101	0.80958	0.7422	0.64627	0.54614	0.25107
1100	0.8096	0.74238	0.64643	0.54627	0.25105
1099	0.80993	0.74297	0.64675	0.54636	0.25123
1098	0.81011	0.74314	0.64699	0.54638	0.25135
1097	0.81029	0.74358	0.64734	0.54651	0.25105
1096	0.81102	0.74415	0.64767	0.54659	0.2512
1095	0.81152	0.74476	0.64781	0.54667	0.25131
1094	0.8118	0.74527	0.64788	0.54663	0.25149
1093	0.81177	0.74561	0.648	0.54685	0.25143
1092	0.81183	0.74615	0.64857	0.54702	0.25144
1091	0.81194	0.74687	0.64893	0.5473	0.25151
1090	0.81206	0.74732	0.64912	0.54754	0.25165
1089	0.8122	0.74789	0.64923	0.54762	0.25166
1088	0.81251	0.74868	0.64924	0.54775	0.25167
1087	0.81288	0.7492	0.64933	0.54771	0.25174
1086	0.81339	0.74925	0.64925	0.54781	0.2518
1085	0.81328	0.74956	0.64914	0.54792	0.25172
1084	0.81324	0.75008	0.64919	0.54819	0.25172
1083	0.8135	0.75045	0.64944	0.5484	0.25158
1082	0.81346	0.75055	0.6496	0.54838	0.25131
1081	0.81358	0.75082	0.64969	0.54831	0.25113
1080	0.81388	0.75148	0.6498	0.54833	0.25104
1079	0.8142	0.75185	0.65	0.54835	0.25101
1078	0.81409	0.75219	0.65026	0.54868	0.25093
1077	0.81411	0.7525	0.65013	0.5488	0.25072
1076	0.81418	0.75306	0.6502	0.54887	0.25045
1075	0.81496	0.75345	0.6505	0.54913	0.25034
1074	0.81562	0.75389	0.65091	0.54929	0.25029
1073	0.81593	0.75428	0.65113	0.54935	0.25025
1072	0.81569	0.75463	0.65145	0.54964	0.25018
1071	0.81585	0.75474	0.6515	0.54984	0.25017
1070	0.81605	0.75477	0.65175	0.55004	0.24992
1069	0.81683	0.75537	0.65213	0.55016	0.24959
1068	0.81712	0.75586	0.65256	0.55031	0.24951
1067	0.81737	0.75635	0.65274	0.55042	0.24958
1066	0.81746	0.75668	0.65307	0.55059	0.24959
1065	0.81721	0.75719	0.65324	0.55089	0.24982
1064	0.81727	0.75743	0.65349	0.55123	0.24998
1063	0.81782	0.75765	0.65395	0.55144	0.24994
1062	0.81813	0.75785	0.65435	0.55172	0.25001
1061	0.81888	0.75815	0.65467	0.55184	0.24992
1060	0.81944	0.75832	0.65507	0.55198	0.25
1059	0.81998	0.75869	0.65555	0.55208	0.25008
1058	0.81995	0.75881	0.656	0.55212	0.25028
1057	0.82018	0.75903	0.65652	0.55228	0.25037
1056	0.82019	0.75937	0.65674	0.55236	0.25036
1055	0.82013	0.75931	0.65692	0.55242	0.25055
1054	0.82015	0.75989	0.65722	0.55237	0.25076
1053	0.82009	0.76027	0.65736	0.55237	0.25077
1052	0.82016	0.76006	0.65762	0.55247	0.25083
1051	0.82117	0.76041	0.65767	0.55258	0.25082
1050	0.82178	0.76081	0.65805	0.5526	0.25077
1049	0.82184	0.761	0.65797	0.55255	0.25096
1048	0.82192	0.76088	0.65825	0.5527	0.25105
1047	0.82231	0.76081	0.65847	0.55286	0.25105
1046	0.82265	0.761	0.65824	0.55307	0.25128
1045	0.82254	0.76114	0.65816	0.55302	0.25139
1044	0.82269	0.76134	0.65862	0.55296	0.25126
1043	0.82271	0.76135	0.65882	0.55317	0.25102
1042	0.82304	0.76158	0.65881	0.55329	0.2511
1041	0.82344	0.76218	0.65892	0.55323	0.25101
1040	0.82312	0.76248	0.65891	0.55344	0.25081
1039	0.82354	0.76269	0.65889	0.55346	0.25083
1038	0.82365	0.7628	0.65868	0.55364	0.25077
1037	0.82286	0.76284	0.65888	0.5537	0.25079
1036	0.82291	0.76263	0.65919	0.55382	0.25073
1035	0.8229	0.76307	0.65947	0.55378	0.25076
1034	0.82389	0.76252	0.6596	0.55383	0.25071
1033	0.8237	0.76292	0.65986	0.55384	0.25079
1032	0.82399	0.76305	0.65986	0.55373	0.25062
1031	0.82379	0.76385	0.65988	0.55384	0.25067
1030	0.82369	0.7639	0.65981	0.55389	0.25068
1029	0.82404	0.76368	0.65998	0.55413	0.2506
1028	0.82409	0.76395	0.66	0.55438	0.25042
1027	0.824	0.76432	0.66012	0.55413	0.25028
1026	0.82424	0.76452	0.66049	0.55416	0.25019
1025	0.82442	0.76494	0.66091	0.55426	0.25017
1024	0.82425	0.76531	0.66078	0.55428	0.24993
1023	0.82451	0.76502	0.66098	0.55435	0.24947
1022	0.82503	0.76523	0.66101	0.55459	0.2492
1021	0.82511	0.76549	0.66104	0.55465	0.24905
1020	0.82559	0.76594	0.66123	0.55484	0.24884
1019	0.82536	0.76607	0.66161	0.55491	0.24862
1018	0.82488	0.76598	0.66195	0.55516	0.24851
1017	0.82471	0.76605	0.66209	0.55549	0.24831
1016	0.82479	0.76639	0.66234	0.55572	0.24797
1015	0.82495	0.76688	0.66265	0.55608	0.24756
1014	0.82612	0.76706	0.66324	0.55625	0.24731
1013	0.82658	0.76766	0.66371	0.55635	0.24692
1012	0.82619	0.76796	0.66406	0.55658	0.24651
1011	0.82665	0.76851	0.66425	0.55649	0.24614
1010	0.8262	0.76877	0.6646	0.55637	0.24582
1009	0.82611	0.76889	0.66501	0.5567	0.24541
1008	0.82635	0.76872	0.66513	0.55687	0.24495
1007	0.82726	0.76903	0.66526	0.55703	0.24453
1006	0.82754	0.76917	0.66498	0.55696	0.24412
1005	0.82748	0.76955	0.66538	0.55718	0.2438
1004	0.82758	0.77022	0.66578	0.55743	0.24354
1003	0.82805	0.77025	0.66586	0.55759	0.24326
1002	0.829	0.76982	0.66612	0.5575	0.24296
1001	0.82917	0.77025	0.6661	0.55765	0.24248
1000	0.82852	0.77039	0.66609	0.55775	0.24206
999	0.82808	0.77069	0.66606	0.55782	0.24174
998	0.82873	0.77071	0.6665	0.55812	0.24122
997	0.82896	0.77095	0.66631	0.55824	0.24063
996	0.82898	0.77172	0.66643	0.55836	0.24033
995	0.82898	0.77222	0.66709	0.55849	0.23978
994	0.82901	0.77195	0.66756	0.55886	0.23909
993	0.829	0.77264	0.66781	0.55925	0.23852
992	0.82946	0.77379	0.66834	0.55928	0.23823
991	0.82974	0.7745	0.66841	0.55926	0.23777
990	0.82972	0.77404	0.66826	0.55957	0.2373
989	0.83038	0.77407	0.66805	0.55946	0.23679
988	0.83003	0.77383	0.66835	0.55946	0.23638
987	0.82994	0.77392	0.66874	0.55945	0.23628
986	0.83072	0.77467	0.66891	0.55947	0.23566
985	0.83068	0.7753	0.6687	0.55953	0.23523
984	0.83085	0.77501	0.66883	0.55979	0.23485
983	0.83015	0.77611	0.66906	0.55973	0.23469
982	0.83039	0.77647	0.66906	0.55969	0.23446
981	0.82979	0.77693	0.66938	0.55971	0.23455
980	0.83006	0.77642	0.66968	0.55978	0.23424
979	0.83141	0.77672	0.67005	0.56022	0.23388
978	0.83109	0.77717	0.67022	0.56011	0.23343
977	0.83074	0.77695	0.67099	0.5604	0.2332
976	0.83137	0.77719	0.67121	0.56091	0.23311
975	0.83095	0.77781	0.67112	0.56102	0.23268
974	0.83056	0.77808	0.67106	0.56113	0.23205
973	0.83066	0.77798	0.67149	0.56102	0.23192
972	0.83029	0.77833	0.67147	0.56096	0.23207
971	0.83011	0.778	0.67157	0.56105	0.23198
970	0.83044	0.77804	0.67201	0.56116	0.23186
969	0.82993	0.77756	0.67257	0.56103	0.23174
968	0.83048	0.77816	0.67305	0.56106	0.23162
967	0.83098	0.77917	0.67357	0.56115	0.23128
966	0.83114	0.77933	0.6734	0.56108	0.23096
965	0.8313	0.77917	0.6735	0.56127	0.231
964	0.83128	0.77924	0.67383	0.56128	0.23107
963	0.83083	0.77967	0.67409	0.56127	0.23101
962	0.83094	0.77975	0.67459	0.56135	0.2311
961	0.83171	0.77969	0.67482	0.56143	0.23105
960	0.83249	0.77936	0.67495	0.56157	0.23099
959	0.83348	0.77944	0.67518	0.56202	0.23113
958	0.83299	0.77994	0.67519	0.562	0.23136
957	0.83345	0.78058	0.67569	0.56214	0.23149
956	0.83411	0.78061	0.67608	0.56242	0.23169
955	0.83474	0.78024	0.67656	0.56273	0.23188
954	0.83541	0.77981	0.67729	0.56269	0.23192
953	0.83533	0.77935	0.6777	0.56255	0.23184
952	0.83531	0.77897	0.67768	0.56277	0.23202
951	0.83508	0.77947	0.67801	0.56306	0.23206
950	0.83526	0.77972	0.67856	0.56297	0.23191
949	0.83562	0.77958	0.67936	0.56298	0.23161
948	0.83649	0.77904	0.67989	0.56313	0.23097
947	0.83629	0.77929	0.67983	0.56316	0.2308
946	0.8363	0.78009	0.68054	0.5631	0.23067
945	0.83601	0.78005	0.68114	0.56298	0.23043
944	0.83554	0.78038	0.68139	0.56288	0.23004
943	0.83486	0.78123	0.68167	0.56239	0.22966
942	0.83524	0.78081	0.68181	0.56221	0.22955
941	0.83598	0.78121	0.6811	0.56228	0.22935
940	0.83634	0.78085	0.68174	0.56265	0.22888
939	0.83656	0.78091	0.68256	0.5628	0.22881
938	0.83698	0.78156	0.68307	0.56298	0.2292
937	0.83702	0.78295	0.68356	0.56334	0.22951
936	0.83791	0.78401	0.68407	0.56356	0.22928
935	0.83854	0.78429	0.68428	0.56348	0.22936
934	0.83848	0.78529	0.68415	0.56323	0.22951
933	0.83911	0.78645	0.68391	0.56314	0.2293
932	0.83893	0.78798	0.68462	0.56374	0.22935
931	0.8392	0.78827	0.68571	0.5647	0.22948
930	0.84029	0.78796	0.68617	0.56515	0.22938
929	0.84224	0.78854	0.68644	0.56511	0.22967
928	0.84222	0.78893	0.68598	0.56536	0.22985
927	0.84361	0.78979	0.68621	0.56624	0.22964
926	0.8431	0.78978	0.68583	0.566	0.22931
925	0.84234	0.7899	0.68583	0.5655	0.2293
924	0.8418	0.79	0.6855	0.56554	0.22909
923	0.84304	0.78961	0.68549	0.56589	0.22932
922	0.84339	0.78879	0.68559	0.56654	0.22933
921	0.84514	0.78898	0.68577	0.56698	0.22931
920	0.8459	0.78922	0.68541	0.56688	0.22931
919	0.84589	0.78949	0.68653	0.56744	0.22899
918	0.84538	0.78874	0.68774	0.56776	0.22895
917	0.84129	0.78871	0.68679	0.56805	0.22937
916	0.83953	0.78927	0.68705	0.56777	0.22956
915	0.83859	0.78862	0.68743	0.56757	0.2302
914	0.83877	0.78915	0.68861	0.56702	0.23008
913	0.83794	0.79053	0.68805	0.56747	0.2304
912	0.83696	0.79072	0.68791	0.56741	0.23102
911	0.83749	0.79124	0.68784	0.568	0.23127
910	0.83417	0.79194	0.68836	0.56793	0.23188
909	0.83146	0.79238	0.6885	0.5678	0.23248
908	0.83054	0.79218	0.68834	0.56766	0.23205
907	0.83033	0.78968	0.68893	0.56671	0.23263
906	0.82913	0.79031	0.68962	0.56628	0.23295
905	0.8292	0.79088	0.68996	0.56632	0.23375
904	0.82907	0.79274	0.68988	0.5657	0.23427
903	0.83066	0.79219	0.68698	0.56587	0.2346
902	0.83214	0.78785	0.68673	0.5648	0.23353
901	0.83472	0.79118	0.68721	0.56497	0.23231
900	0.83339	0.79327	0.68624	0.5649	0.23204
899	0.83332	0.79385	0.68703	0.56521	0.23218
898	0.82727	0.79079	0.68717	0.56531	0.23286
897	0.82682	0.79448	0.68677	0.56603	0.23322
896	0.82873	0.79393	0.68681	0.56504	0.2327
895	0.82729	0.79305	0.68647	0.56468	0.23229
894	0.82748	0.79659	0.68685	0.56446	0.23114
893	0.82799	0.79787	0.68926	0.56534	0.23068
892	0.82748	0.79781	0.6888	0.56709	0.231
891	0.83109	0.79956	0.68922	0.56878	0.22964
890	0.83262	0.80181	0.69211	0.56966	0.22937
889	0.834	0.80257	0.69214	0.56958	0.22965
888	0.83158	0.80401	0.69163	0.56874	0.22924
887	0.83161	0.80531	0.69292	0.56793	0.22832
886	0.8363	0.80795	0.69404	0.56732	0.22841
885	0.83843	0.80961	0.69259	0.56725	0.22784
884	0.84075	0.81135	0.69146	0.56739	0.22736
883	0.8437	0.81249	0.69142	0.56818	0.22677
882	0.84607	0.81356	0.69152	0.56878	0.22665
881	0.84907	0.81339	0.69093	0.56905	0.22649
880	0.85231	0.81402	0.68989	0.56911	0.22617
879	0.85492	0.81537	0.68953	0.56958	0.2257
878	0.85623	0.81591	0.68952	0.57084	0.22518
877	0.85769	0.81673	0.6904	0.57165	0.22468
876	0.85804	0.81678	0.69103	0.57214	0.22494
875	0.86034	0.81788	0.69175	0.57318	0.22541
874	0.86227	0.81843	0.6926	0.57462	0.22543
873	0.86474	0.81847	0.69425	0.57579	0.22576
872	0.86533	0.81854	0.69555	0.57653	0.22612
871	0.86655	0.81945	0.697	0.57721	0.22656
870	0.86594	0.81942	0.69864	0.57792	0.22713
869	0.86512	0.8194	0.70135	0.57895	0.2277
868	0.86437	0.81938	0.70256	0.57948	0.22873
867	0.8636	0.82099	0.70338	0.58015	0.2298
866	0.86679	0.82157	0.70611	0.58075	0.23057
865	0.86792	0.8208	0.70763	0.58197	0.23184
864	0.8684	0.82195	0.70973	0.58315	0.23275
863	0.86753	0.82233	0.71081	0.58462	0.23422
862	0.86779	0.82127	0.71313	0.58501	0.23554
861	0.86821	0.82096	0.71521	0.58604	0.23652
860	0.86677	0.82041	0.71717	0.5864	0.23774
859	0.86935	0.81939	0.71855	0.58714	0.23883
858	0.87133	0.81868	0.7103	0.58796	0.2398
857	0.87202	0.81829	0.71226	0.58857	0.24172
856	0.87373	0.82031	0.7136	0.59009	0.24272
855	0.87576	0.81944	0.71427	0.59121	0.24387
854	0.87627	0.81829	0.71509	0.59173	0.24411
853	0.87651	0.81583	0.71648	0.59292	0.24437
852	0.87466	0.81558	0.72306	0.59351	0.2445
851	0.87319	0.82044	0.72478	0.59558	0.24604
850	0.86916	0.81809	0.71897	0.59615	0.24756
849	0.86799	0.81595	0.72183	0.59689	0.24825
848	0.8658	0.81494	0.72287	0.59742	0.24849
847	0.87024	0.8185	0.72433	0.59803	0.24803
846	0.86979	0.8162	0.72637	0.59785	0.24786
845	0.86688	0.81772	0.72504	0.59924	0.24815
844	0.86741	0.81986	0.72833	0.60037	0.24814
843	0.8672	0.81792	0.72923	0.60177	0.24872
842	0.86727	0.81743	0.72879	0.60192	0.24894
841	0.86994	0.81898	0.7297	0.60125	0.24845
840	0.86769	0.81958	0.73071	0.59984	0.24951
839	0.86656	0.81831	0.72953	0.59865	0.24962
838	0.86572	0.81924	0.7299	0.59803	0.24925
837	0.86962	0.82046	0.73046	0.59817	0.24928
836	0.87204	0.82171	0.72938	0.59848	0.24969
835	0.87081	0.82123	0.7274	0.59882	0.24882
834	0.87097	0.82161	0.72781	0.59879	0.24877
833	0.87103	0.82197	0.72823	0.59913	0.24879
832	0.87115	0.82214	0.72838	0.59923	0.24886
831	0.87122	0.8224	0.72859	0.59941	0.2489
830	0.87169	0.82308	0.72896	0.59971	0.24876
829	0.87188	0.82351	0.72954	0.59983	0.24868
828	0.87208	0.82395	0.72994	0.60015	0.24887
827	0.87231	0.82448	0.73025	0.60024	0.24884
826	0.87249	0.82466	0.73062	0.6003	0.24881
825	0.87276	0.82492	0.73087	0.60025	0.24868
824	0.87292	0.8253	0.73127	0.60039	0.24854
823	0.87315	0.82558	0.73148	0.60053	0.24841
822	0.8735	0.82581	0.73168	0.60061	0.24862
821	0.87406	0.82621	0.73219	0.60078	0.24862
820	0.87448	0.82651	0.73258	0.60091	0.24867
819	0.87482	0.82679	0.73298	0.60111	0.2486
818	0.87515	0.82727	0.73345	0.60132	0.2487
817	0.87539	0.82762	0.73385	0.60136	0.24885
816	0.87582	0.82798	0.73421	0.60156	0.24887
815	0.87603	0.82843	0.73451	0.60176	0.24888
814	0.87629	0.82885	0.7348	0.60186	0.24891
813	0.87654	0.82923	0.73506	0.60194	0.24898
812	0.87671	0.82947	0.73529	0.60206	0.24907
811	0.87696	0.82987	0.7356	0.60226	0.24915
810	0.87727	0.83032	0.73592	0.60244	0.24915
809	0.87758	0.83055	0.73613	0.60254	0.24917
808	0.87775	0.83085	0.73629	0.60262	0.24916
807	0.87798	0.83117	0.73647	0.60274	0.24914
806	0.87824	0.83151	0.73676	0.60294	0.24918
805	0.87852	0.83183	0.73709	0.60313	0.24913
804	0.87876	0.832	0.73728	0.60333	0.24907
803	0.87894	0.83227	0.73752	0.60353	0.24905
802	0.87926	0.83263	0.73782	0.60375	0.24907
801	0.87954	0.83293	0.73816	0.60392	0.24912
800	0.87984	0.83329	0.73848	0.60402	0.24914
799	0.88011	0.83364	0.73887	0.60418	0.24922
798	0.88043	0.83405	0.73927	0.6044	0.2493
797	0.88074	0.83453	0.73968	0.60461	0.24937
796	0.88106	0.83497	0.74006	0.60483	0.24941
795	0.88139	0.83533	0.74043	0.60497	0.24948
794	0.88177	0.83576	0.7408	0.60518	0.24947
793	0.88214	0.8362	0.74127	0.60541	0.24951
792	0.88243	0.83661	0.74171	0.6056	0.24956
791	0.88274	0.83698	0.74201	0.60581	0.24963
790	0.88299	0.83737	0.74231	0.60597	0.2497
789	0.88332	0.83773	0.74274	0.60618	0.24977
788	0.88367	0.83801	0.74313	0.60642	0.24981
787	0.88394	0.83827	0.74352	0.60658	0.2499
786	0.88429	0.83849	0.7439	0.60675	0.25002
785	0.88472	0.83879	0.74432	0.60697	0.2501
784	0.88516	0.8391	0.74468	0.60718	0.2502
783	0.88548	0.8394	0.74501	0.6073	0.25029
782	0.88585	0.83971	0.7454	0.60743	0.25035
781	0.88624	0.84004	0.74574	0.60754	0.25043
780	0.88659	0.84033	0.74614	0.60767	0.25051
779	0.88685	0.84057	0.74656	0.60782	0.25059
778	0.88719	0.84081	0.74694	0.60796	0.25062
777	0.88757	0.84113	0.7473	0.60814	0.25066
776	0.8879	0.84148	0.74768	0.6083	0.25069
775	0.88826	0.84182	0.74803	0.60845	0.25073
774	0.88862	0.84219	0.74841	0.60861	0.25082
773	0.88895	0.84256	0.74873	0.60869	0.25095
772	0.88934	0.84291	0.74909	0.60879	0.25105
771	0.88968	0.84325	0.74948	0.60893	0.25107
770	0.88999	0.84361	0.74983	0.60907	0.25115
769	0.89027	0.84392	0.75015	0.60923	0.25119
768	0.89058	0.84425	0.7505	0.60939	0.25125
767	0.89083	0.84467	0.75088	0.60957	0.25131
766	0.89109	0.84502	0.75119	0.60972	0.25135
765	0.89136	0.84532	0.75154	0.60988	0.25138
764	0.89163	0.84562	0.75187	0.61001	0.25142
763	0.89195	0.84593	0.75217	0.61014	0.25148
762	0.89227	0.84623	0.75241	0.6103	0.25153
761	0.89265	0.84662	0.75276	0.61051	0.2516
760	0.893	0.84694	0.75307	0.61073	0.25161
759	0.89336	0.84728	0.75339	0.61097	0.25164
758	0.89369	0.84764	0.75371	0.61119	0.2517
757	0.89407	0.84802	0.75408	0.61142	0.25177
756	0.89447	0.84834	0.75438	0.61162	0.25184
755	0.8948	0.8486	0.7547	0.61178	0.25189
754	0.8951	0.84889	0.75501	0.61193	0.25198
753	0.8954	0.84926	0.75534	0.61216	0.25207
752	0.89576	0.84964	0.75573	0.61232	0.25216
751	0.89612	0.85003	0.75612	0.61248	0.2522
750	0.89639	0.8504	0.75648	0.61266	0.25225
749	0.89671	0.85074	0.75682	0.6128	0.25231
748	0.89705	0.85115	0.75716	0.61298	0.25237
747	0.8974	0.85159	0.75753	0.61322	0.25243
746	0.89778	0.85194	0.75789	0.61346	0.25252
745	0.89816	0.8523	0.75821	0.61363	0.25258
744	0.89853	0.85265	0.75854	0.61383	0.25265
743	0.89885	0.85296	0.75885	0.61402	0.25274
742	0.8992	0.85332	0.75916	0.61418	0.25284
741	0.89954	0.85367	0.75942	0.6143	0.25294
740	0.8999	0.85403	0.75975	0.61447	0.25304
739	0.90027	0.85434	0.76015	0.61465	0.25315
738	0.90064	0.85462	0.76048	0.61481	0.25325
737	0.90106	0.85497	0.76078	0.61497	0.25337
736	0.90149	0.85525	0.76106	0.61513	0.25346
735	0.90191	0.8556	0.76137	0.6153	0.25354
734	0.90234	0.85596	0.7617	0.61544	0.25364
733	0.9027	0.8563	0.76202	0.61557	0.25372
732	0.90315	0.85659	0.76231	0.6157	0.25381
731	0.90353	0.85689	0.76257	0.61581	0.25391
730	0.90391	0.85722	0.76289	0.61599	0.25403
729	0.90432	0.85759	0.7632	0.61615	0.25411
728	0.90477	0.85798	0.76348	0.61631	0.25422
727	0.90523	0.85842	0.76381	0.6165	0.2543
726	0.90561	0.85882	0.76418	0.61665	0.2544
725	0.90604	0.85916	0.7645	0.61679	0.25453
724	0.90644	0.85954	0.76483	0.61693	0.25465
723	0.90686	0.85991	0.76514	0.61713	0.25475
722	0.90731	0.8603	0.76548	0.61735	0.25482
721	0.90772	0.86068	0.7658	0.61752	0.25488
720	0.9081	0.86103	0.76609	0.61768	0.25498
719	0.90855	0.86131	0.76638	0.61787	0.25506
718	0.90899	0.86164	0.76671	0.61805	0.25517
717	0.90939	0.86198	0.76704	0.61824	0.25524
716	0.90985	0.8623	0.76731	0.61844	0.25533
715	0.9103	0.86264	0.76763	0.61865	0.25543
714	0.91069	0.86301	0.7679	0.61884	0.2555
713	0.91107	0.86336	0.7682	0.61903	0.25562
712	0.91148	0.86369	0.7685	0.61923	0.25573
711	0.91192	0.86403	0.76888	0.61946	0.25583
710	0.91233	0.86431	0.76917	0.61967	0.25592
709	0.91273	0.86466	0.7695	0.61985	0.25603
708	0.91307	0.86499	0.7698	0.62001	0.25614
707	0.91346	0.86527	0.77008	0.62018	0.25624
706	0.91382	0.86554	0.77038	0.62036	0.25634
705	0.91417	0.86584	0.7707	0.62053	0.25645
704	0.91454	0.86617	0.77096	0.62067	0.25654
703	0.91494	0.86652	0.77128	0.62084	0.25663
702	0.91536	0.86684	0.77161	0.62098	0.25671
701	0.91572	0.86712	0.77193	0.62116	0.25681
700	0.91608	0.86739	0.77222	0.62132	0.2569
699	0.91651	0.86772	0.77253	0.6215	0.257
698	0.9169	0.86804	0.77281	0.62171	0.25713
697	0.9173	0.86833	0.7731	0.62187	0.25724
696	0.9177	0.86857	0.77335	0.62202	0.25736
695	0.91808	0.86882	0.77361	0.62216	0.25745
694	0.91846	0.86907	0.77391	0.62236	0.25757
693	0.91888	0.86935	0.77418	0.62251	0.25768
692	0.91931	0.86966	0.77447	0.62267	0.2578
691	0.91971	0.86992	0.77472	0.6228	0.25791
690	0.92012	0.87021	0.77502	0.62296	0.25803
689	0.92054	0.87046	0.77529	0.62313	0.25816
688	0.92099	0.87074	0.77553	0.62331	0.25827
687	0.92144	0.87105	0.77579	0.62346	0.25841
686	0.92189	0.87132	0.77603	0.62361	0.25854
685	0.92234	0.87162	0.77628	0.62378	0.25865
684	0.9228	0.87189	0.77652	0.62395	0.25879
683	0.92321	0.87214	0.77674	0.6241	0.25892
682	0.92368	0.87238	0.77696	0.62427	0.25904
681	0.9241	0.87268	0.77721	0.62447	0.25917
680	0.92452	0.87296	0.77747	0.62466	0.2593
679	0.92499	0.87325	0.77772	0.62484	0.25939
678	0.92543	0.87353	0.77798	0.62506	0.25953
677	0.92586	0.87377	0.77823	0.62525	0.25966
676	0.92627	0.87401	0.77846	0.62544	0.25979
675	0.92672	0.87426	0.77869	0.62563	0.25993
674	0.92715	0.87454	0.77893	0.62583	0.26006
673	0.92761	0.87481	0.77917	0.62603	0.26016
672	0.92807	0.87505	0.7794	0.62622	0.26029
671	0.9285	0.87528	0.77963	0.62642	0.26045
670	0.92891	0.87551	0.77986	0.62663	0.26059
669	0.92934	0.87578	0.78011	0.62684	0.26072
668	0.92975	0.87607	0.78035	0.62703	0.26086
667	0.93017	0.87634	0.78058	0.62724	0.26099
666	0.93062	0.87661	0.78083	0.62745	0.26114
665	0.93105	0.87688	0.78108	0.62765	0.26128
664	0.93145	0.87712	0.78132	0.62784	0.2614
663	0.93189	0.87735	0.78157	0.62802	0.26156
662	0.93236	0.8776	0.78182	0.62822	0.26171
661	0.93279	0.87785	0.78207	0.62844	0.26184
660	0.93319	0.87809	0.78229	0.62863	0.26198
659	0.93358	0.87831	0.78252	0.62881	0.26212
658	0.93399	0.87851	0.78272	0.62902	0.26225
657	0.93443	0.87871	0.78295	0.62923	0.26239
656	0.93485	0.87893	0.78319	0.62941	0.26254
655	0.93528	0.87917	0.7834	0.62961	0.26266
654	0.93573	0.87943	0.78363	0.62979	0.26278
653	0.93617	0.87967	0.78388	0.63001	0.26292
652	0.9366	0.87986	0.78412	0.63023	0.26305
651	0.93702	0.88004	0.78436	0.63043	0.26318
650	0.93745	0.88027	0.78457	0.63063	0.26331
649	0.93787	0.88052	0.78479	0.63085	0.26346
648	0.93829	0.88076	0.785	0.63106	0.26362
647	0.93874	0.88096	0.78522	0.63128	0.26375
646	0.93916	0.88113	0.78542	0.63149	0.26388
645	0.93959	0.88134	0.78562	0.63171	0.26403
644	0.94003	0.88158	0.78582	0.63193	0.2642
643	0.94045	0.88181	0.78601	0.63213	0.26435
642	0.94088	0.88201	0.78619	0.63232	0.26449
641	0.94132	0.8822	0.78639	0.63254	0.26463
640	0.94175	0.88238	0.78658	0.63277	0.26478
639	0.94218	0.88258	0.78677	0.63302	0.26492
638	0.94263	0.8828	0.78696	0.63324	0.26506
637	0.94308	0.883	0.78714	0.63344	0.26519
636	0.94351	0.88317	0.78731	0.63367	0.26533
635	0.94393	0.88335	0.78747	0.63388	0.26547
634	0.94434	0.88355	0.78766	0.63411	0.26562
633	0.94476	0.88373	0.78784	0.63434	0.26576
632	0.9452	0.88393	0.78801	0.63458	0.2659
631	0.94563	0.88409	0.7882	0.6348	0.26604
630	0.94605	0.88427	0.78837	0.63502	0.26617
629	0.94644	0.88446	0.78853	0.63526	0.26631
628	0.94685	0.88461	0.78871	0.6355	0.26645
627	0.94724	0.88476	0.78887	0.63573	0.2666
626	0.94764	0.88493	0.78904	0.63595	0.26675
625	0.94805	0.88511	0.7892	0.6362	0.26691
624	0.94846	0.88527	0.78935	0.63644	0.26705
623	0.94886	0.88541	0.78951	0.63666	0.2672
622	0.94924	0.88555	0.78966	0.6369	0.26736
621	0.94959	0.88569	0.7898	0.63713	0.2675
620	0.94995	0.88583	0.78994	0.63737	0.26765
619	0.95033	0.88599	0.79009	0.63761	0.26779
618	0.9507	0.88611	0.79024	0.63786	0.26794
617	0.95107	0.88623	0.79038	0.63813	0.26809
616	0.95144	0.88634	0.79052	0.63837	0.26825
615	0.95179	0.88645	0.79067	0.6386	0.2684
614	0.95216	0.88654	0.7908	0.63884	0.26854
613	0.95254	0.88661	0.79095	0.63908	0.2687
612	0.9529	0.88668	0.7911	0.63934	0.26886
611	0.95322	0.88676	0.79121	0.63959	0.26901
610	0.95354	0.88685	0.79131	0.63984	0.26917
609	0.95388	0.88688	0.79142	0.64007	0.26931
608	0.95422	0.88692	0.79153	0.64031	0.26945
607	0.95456	0.88699	0.79163	0.64054	0.26959
606	0.95488	0.88706	0.79173	0.64079	0.26973
605	0.95521	0.88713	0.79183	0.64104	0.26986
604	0.95552	0.88718	0.79192	0.64129	0.26999
603	0.95581	0.8872	0.79201	0.64155	0.27014
602	0.95611	0.88723	0.7921	0.6418	0.27029
601	0.95642	0.88726	0.79217	0.64205	0.27043
600	0.95672	0.8873	0.79223	0.64233	0.27059
599	0.95701	0.88731	0.79229	0.64258	0.27074
598	0.95729	0.88734	0.79235	0.64284	0.27088
597	0.95755	0.88734	0.79241	0.64309	0.27101
596	0.95781	0.88734	0.79245	0.64335	0.27115
595	0.95806	0.88733	0.79251	0.64361	0.27129
594	0.95831	0.88731	0.79256	0.64385	0.27143
593	0.95854	0.88727	0.7926	0.6441	0.27155
592	0.95876	0.88722	0.79263	0.64435	0.27167
591	0.95897	0.88716	0.79266	0.64461	0.2718
590	0.95916	0.88713	0.79269	0.64486	0.27191
589	0.95935	0.88707	0.7927	0.64511	0.27202
588	0.95954	0.88697	0.79271	0.64535	0.27212
587	0.95969	0.88687	0.79268	0.64559	0.2722
586	0.95985	0.8868	0.79266	0.64584	0.27229
585	0.95999	0.88672	0.79264	0.64609	0.27236
584	0.96011	0.8866	0.79261	0.64633	0.27242
583	0.96022	0.88647	0.79259	0.64657	0.27248
582	0.96034	0.88637	0.79256	0.64683	0.27252
581	0.9604	0.88626	0.79254	0.64709	0.27254
580	0.96045	0.88615	0.79252	0.64736	0.27256
579	0.96049	0.88601	0.7925	0.64764	0.27257
578	0.96055	0.88587	0.79248	0.64792	0.27258
577	0.96056	0.88572	0.79245	0.64821	0.27257
576	0.96055	0.88557	0.79243	0.64851	0.27256
575	0.96052	0.88542	0.79241	0.64883	0.27254
574	0.96047	0.88527	0.7924	0.64914	0.2725
573	0.9604	0.8851	0.79239	0.64948	0.27246
572	0.96032	0.88493	0.79238	0.64983	0.27242
571	0.96023	0.88473	0.79237	0.65019	0.27235
570	0.96014	0.88457	0.79238	0.65056	0.2723
569	0.96001	0.88438	0.79238	0.65096	0.27223
568	0.95987	0.88416	0.79239	0.65137	0.27217
567	0.95972	0.88396	0.79241	0.65181	0.2721
566	0.95956	0.88376	0.79247	0.65226	0.27202
565	0.95938	0.88356	0.79252	0.65275	0.27194
564	0.9592	0.88335	0.79258	0.65326	0.27187
563	0.95899	0.88316	0.79264	0.65379	0.27182
562	0.95876	0.88297	0.7927	0.65435	0.27175
561	0.95853	0.88278	0.79277	0.65494	0.2717
560	0.9583	0.88259	0.79285	0.65555	0.27165
559	0.95804	0.88242	0.79296	0.65621	0.27162
558	0.95778	0.88228	0.79308	0.65692	0.2716
557	0.9575	0.88214	0.79321	0.65765	0.27159
556	0.95721	0.88197	0.79337	0.65843	0.27161
555	0.9569	0.88182	0.79354	0.65925	0.27165
554	0.95659	0.88168	0.79374	0.66011	0.2717
553	0.95628	0.88157	0.79394	0.66099	0.27177
552	0.95598	0.88147	0.79417	0.66193	0.27188
551	0.95566	0.88138	0.79443	0.66291	0.272
550	0.95533	0.88129	0.7947	0.66394	0.27213
549	0.95499	0.88119	0.79499	0.66498	0.27229
548	0.95464	0.88113	0.79529	0.66608	0.27248
547	0.95429	0.88103	0.79561	0.66722	0.2727
546	0.95393	0.88094	0.79596	0.66841	0.27293
545	0.95355	0.88087	0.79634	0.66961	0.27319
544	0.9532	0.88084	0.79671	0.67086	0.27348
543	0.95282	0.8808	0.79711	0.67215	0.27379
542	0.95245	0.88076	0.79752	0.67347	0.27413
541	0.95208	0.88076	0.79795	0.67481	0.27448
540	0.95172	0.88078	0.7984	0.67618	0.27485
539	0.95134	0.88076	0.79882	0.67756	0.27524
538	0.95097	0.88078	0.79926	0.67897	0.27563
537	0.95058	0.88081	0.7997	0.68037	0.27605
536	0.95019	0.88083	0.80018	0.68178	0.27648
535	0.94981	0.88084	0.80066	0.6832	0.27691
534	0.94942	0.88085	0.80114	0.68459	0.27732
533	0.94903	0.88087	0.80161	0.68599	0.27776
532	0.94864	0.88087	0.80207	0.68737	0.27819
531	0.94825	0.88086	0.80253	0.68873	0.27862
530	0.94784	0.88082	0.80297	0.69003	0.27905
529	0.94744	0.88078	0.80339	0.6913	0.27948
528	0.94704	0.88074	0.80377	0.69253	0.2799
527	0.94663	0.88068	0.80414	0.69371	0.2803
526	0.94624	0.8806	0.80449	0.69484	0.28068
525	0.94585	0.88052	0.80481	0.69591	0.28105
524	0.94546	0.88042	0.8051	0.6969	0.2814
523	0.94504	0.88027	0.80535	0.69784	0.28173
522	0.94465	0.88009	0.80558	0.6987	0.28204
521	0.94425	0.87991	0.80578	0.69951	0.28233
520	0.94382	0.87969	0.80592	0.70025	0.2826
519	0.94342	0.87946	0.80604	0.70091	0.28285
518	0.94305	0.87921	0.80614	0.70152	0.28307
517	0.94265	0.87894	0.80621	0.70206	0.28327
516	0.94226	0.87865	0.80624	0.70255	0.28345
515	0.94188	0.87834	0.80624	0.70298	0.28363
514	0.9415	0.87803	0.80621	0.70336	0.28378
513	0.94111	0.87769	0.80613	0.70368	0.2839
512	0.94073	0.87735	0.80605	0.70397	0.28401
511	0.94036	0.877	0.80596	0.70424	0.28411
510	0.93998	0.87664	0.80585	0.70447	0.28419
509	0.93959	0.87628	0.80572	0.70467	0.28427
508	0.93921	0.87594	0.80561	0.70486	0.28433
507	0.93884	0.87558	0.80549	0.70505	0.28438
506	0.93846	0.87524	0.80539	0.70525	0.28443
505	0.9381	0.87492	0.80531	0.70549	0.28448
504	0.93774	0.8746	0.80525	0.70579	0.28453
503	0.9374	0.87431	0.80522	0.70614	0.28461
502	0.93708	0.87406	0.80523	0.70657	0.28471
501	0.93673	0.87382	0.80528	0.70705	0.28482
500	0.93638	0.87361	0.80537	0.70762	0.28493
499	0.93606	0.87346	0.80551	0.70829	0.28508
498	0.93575	0.87334	0.80573	0.70905	0.28524
497	0.93544	0.87325	0.80599	0.7099	0.28541
496	0.93512	0.87317	0.80631	0.71083	0.2856
495	0.93482	0.87315	0.80667	0.71182	0.28582
494	0.93453	0.87316	0.80708	0.71294	0.28605
493	0.93422	0.87318	0.80753	0.71412	0.2863
492	0.93392	0.87321	0.80802	0.71535	0.28656
491	0.93361	0.8733	0.80855	0.71665	0.28682
490	0.9333	0.87338	0.80909	0.71801	0.2871
489	0.93299	0.8735	0.80968	0.71944	0.28736
488	0.9327	0.87366	0.81031	0.72092	0.28764
487	0.93242	0.87379	0.81098	0.72242	0.28791
486	0.93211	0.87392	0.81166	0.72395	0.2882
485	0.93181	0.87407	0.81233	0.7255	0.28847
484	0.9315	0.87422	0.81302	0.72707	0.28875
483	0.93118	0.87438	0.81371	0.72864	0.28901
482	0.93086	0.87454	0.81441	0.73021	0.28927
481	0.93054	0.87469	0.81506	0.73176	0.28951
480	0.9302	0.87484	0.81573	0.73329	0.28974
479	0.92985	0.87499	0.81638	0.73479	0.28994
478	0.92952	0.87514	0.81702	0.73624	0.29013
477	0.92915	0.87525	0.81767	0.73765	0.29028
476	0.92878	0.87535	0.81829	0.73901	0.29043
475	0.92842	0.87545	0.81887	0.74033	0.29052
474	0.92807	0.87552	0.81945	0.7416	0.2906
473	0.92771	0.87555	0.81999	0.7428	0.29066
472	0.92734	0.87556	0.82048	0.74393	0.29068
471	0.92697	0.87555	0.82093	0.74498	0.29066
470	0.92661	0.87555	0.82137	0.74598	0.29059
469	0.92622	0.87552	0.82176	0.7469	0.29052
468	0.92587	0.87545	0.82214	0.74776	0.2904
467	0.92545	0.8754	0.82248	0.74854	0.29025
466	0.92508	0.87532	0.82278	0.74926	0.29005
465	0.92471	0.87522	0.82305	0.74992	0.28984
464	0.92432	0.87509	0.82327	0.7505	0.28958
463	0.92392	0.87493	0.82347	0.75101	0.28929
462	0.92353	0.87477	0.82363	0.75146	0.28897
461	0.92313	0.87461	0.82381	0.75188	0.28864
460	0.92273	0.87443	0.82391	0.75225	0.28825
459	0.92231	0.87427	0.82406	0.75257	0.28785
458	0.92191	0.87412	0.82421	0.75289	0.28741
457	0.92152	0.87397	0.82434	0.7532	0.28698
456	0.92112	0.87383	0.82446	0.7535	0.28652
455	0.92073	0.87368	0.82457	0.75383	0.28605
454	0.92036	0.87355	0.82469	0.75414	0.28558
453	0.91998	0.87344	0.82483	0.75446	0.2851
452	0.91961	0.87335	0.825	0.7548	0.28459
451	0.91922	0.87326	0.82516	0.7551	0.28406
450	0.91885	0.87316	0.82533	0.75542	0.28351
449	0.91852	0.87308	0.82551	0.75574	0.28297
448	0.91816	0.87296	0.8257	0.75606	0.28238
447	0.91779	0.87285	0.82584	0.75637	0.28178
446	0.91739	0.87277	0.82601	0.75668	0.28116
445	0.91699	0.87271	0.82617	0.75698	0.28052
444	0.91661	0.87265	0.82634	0.7573	0.27991
443	0.91622	0.87253	0.82649	0.75759	0.27926
442	0.91584	0.87244	0.82663	0.75787	0.27856
441	0.91546	0.87238	0.82679	0.75817	0.27786
440	0.91507	0.87229	0.82697	0.75846	0.27713
439	0.91469	0.87224	0.82715	0.75875	0.2764
438	0.91431	0.87217	0.82735	0.75902	0.27567
437	0.91392	0.87209	0.8275	0.75928	0.27491
436	0.9135	0.87203	0.82764	0.75956	0.27414
435	0.91308	0.87195	0.8278	0.75982	0.27332
434	0.91266	0.87189	0.82793	0.76007	0.27249
433	0.91224	0.87182	0.82808	0.7603	0.27163
432	0.91181	0.87174	0.8282	0.76053	0.27076
431	0.91139	0.87167	0.82831	0.76074	0.26987
430	0.91096	0.87162	0.82847	0.761	0.26893
429	0.91052	0.87158	0.82863	0.76121	0.26795
428	0.91011	0.87152	0.82878	0.76143	0.26696
427	0.90966	0.87146	0.82892	0.76164	0.26592
426	0.90923	0.87139	0.82901	0.76184	0.26485
425	0.90879	0.87131	0.82908	0.76205	0.26375
424	0.90832	0.87123	0.82917	0.76223	0.26264
423	0.90781	0.87114	0.82924	0.7624	0.26148
422	0.90731	0.87103	0.82931	0.76251	0.26029
421	0.90681	0.87091	0.82938	0.76263	0.25904
420	0.90632	0.8708	0.82944	0.76276	0.25776
419	0.90579	0.87064	0.82946	0.76283	0.25646
418	0.90529	0.87051	0.82949	0.7629	0.25509
417	0.90471	0.87038	0.82948	0.76294	0.2537
416	0.90415	0.87017	0.82944	0.76296	0.25228
415	0.90354	0.86998	0.82936	0.76297	0.25083
414	0.90292	0.86978	0.82926	0.76294	0.24931
413	0.90229	0.86959	0.82914	0.7629	0.24773
412	0.90164	0.86938	0.829	0.76283	0.24611
411	0.90101	0.86916	0.8289	0.76276	0.24444
410	0.90035	0.86892	0.82876	0.76264	0.24271
409	0.89968	0.86869	0.82865	0.76251	0.24094
408	0.899	0.86842	0.82847	0.76239	0.23907
407	0.8983	0.86816	0.82824	0.76221	0.23716
406	0.89755	0.86786	0.82801	0.762	0.23516
405	0.89679	0.86755	0.82777	0.76182	0.2331
404	0.89604	0.86726	0.8275	0.76161	0.231
403	0.89527	0.86694	0.82721	0.76136	0.22878
402	0.89447	0.86658	0.82694	0.76108	0.22649
401	0.89366	0.8662	0.82662	0.76077	0.22417
400	0.89286	0.86586	0.82632	0.76051	0.22183
399	0.89209	0.86548	0.82601	0.76029	0.21949
398	0.89124	0.86506	0.8257	0.76006	0.21709
397	0.89036	0.86467	0.82537	0.75979	0.21463
396	0.88952	0.86427	0.82502	0.75954	0.2121
395	0.88867	0.86386	0.82464	0.75927	0.20957
394	0.88779	0.86342	0.82427	0.75899	0.20699
393	0.88689	0.86293	0.8239	0.75871	0.20431
392	0.88601	0.86253	0.82357	0.75842	0.20159
391	0.88512	0.86207	0.82324	0.75809	0.19887
390	0.88422	0.86161	0.82285	0.75778	0.19612
389	0.88332	0.86113	0.82243	0.75747	0.19332
388	0.88243	0.86062	0.82204	0.75718	0.19048
387	0.88154	0.86016	0.82161	0.7569	0.1876
386	0.88059	0.85969	0.82121	0.75662	0.18471
385	0.87966	0.85925	0.8208	0.75632	0.18182
384	0.87886	0.85882	0.82037	0.75603	0.17895
383	0.87805	0.8584	0.82001	0.75577	0.17612
382	0.87721	0.85801	0.81964	0.75553	0.1733
381	0.87638	0.85761	0.81928	0.75531	0.17042
380	0.8756	0.85721	0.81894	0.75511	0.16757
379	0.87484	0.85681	0.81859	0.7549	0.16472
378	0.87405	0.85638	0.81826	0.75471	0.16187
377	0.87325	0.85604	0.81793	0.75451	0.15898
376	0.87255	0.85571	0.81763	0.75435	0.15618
375	0.87187	0.85541	0.81741	0.75422	0.15346
374	0.87123	0.85512	0.81716	0.75413	0.15075
373	0.87058	0.85477	0.81694	0.75401	0.14806
372	0.86997	0.85449	0.81673	0.75387	0.14537
371	0.86933	0.85425	0.81654	0.75381	0.14272
370	0.86868	0.85396	0.81635	0.75373	0.14013
369	0.86803	0.85368	0.81615	0.75363	0.13759
368	0.86735	0.85347	0.81593	0.75354	0.13506
367	0.86669	0.85327	0.81574	0.7535	0.13259
366	0.86612	0.85309	0.81555	0.75348	0.13015
365	0.86556	0.85288	0.81534	0.75344	0.12769
364	0.86496	0.85268	0.81512	0.75343	0.12523
363	0.86435	0.85252	0.81499	0.75342	0.12285
362	0.86375	0.85241	0.81486	0.75343	0.12056
361	0.86318	0.85218	0.81469	0.7534	0.11816
360	0.86261	0.85195	0.81455	0.75339	0.1158
359	0.862	0.85175	0.81447	0.75337	0.11341
358	0.86135	0.85149	0.81426	0.75336	0.1111
357	0.86076	0.85125	0.81414	0.75345	0.10882
356	0.86008	0.85098	0.814	0.75347	0.1065
355	0.85945	0.85065	0.81387	0.75351	0.10419
354	0.85885	0.85033	0.81377	0.75361	0.10194
353	0.8582	0.85002	0.81371	0.75365	0.09967
352	0.85751	0.84973	0.81367	0.75376	0.09746
351	0.85689	0.84945	0.8136	0.75388	0.09525
350	0.8562	0.84908	0.81357	0.75399	0.09297
349	0.85546	0.84873	0.81352	0.75424	0.09071
348	0.85472	0.84847	0.8134	0.75425	0.0885
347	0.85397	0.8481	0.81323	0.75442	0.08626
346	0.85309	0.84772	0.81312	0.75463	0.08396
345	0.85221	0.8473	0.813	0.75492	0.0817
344	0.85141	0.84702	0.81315	0.75553	0.07943
343	0.85057	0.84664	0.81323	0.75615	0.07711
342	0.84968	0.84629	0.81328	0.75659	0.0748
341	0.84871	0.84577	0.81309	0.75688	0.07252
340	0.84755	0.84516	0.81277	0.75711	0.07011
339	0.84644	0.84453	0.81262	0.75736	0.06762
338	0.84512	0.84383	0.81236	0.75759	0.06504
337	0.84374	0.84306	0.81198	0.7577	0.06245
336	0.84237	0.84218	0.81149	0.75784	0.05982
335	0.84092	0.84124	0.81096	0.75785	0.05715
334	0.83951	0.84028	0.8104	0.75791	0.05444
333	0.83782	0.83925	0.80984	0.75795	0.05163
332	0.83609	0.83814	0.80921	0.75788	0.04879
331	0.83437	0.83685	0.80856	0.75786	0.04589
330	0.83261	0.83561	0.80781	0.75787	0.043
329	0.83083	0.83436	0.80721	0.75799	0.04006
328	0.82891	0.8331	0.80659	0.75805	0.0371
327	0.82704	0.83186	0.80589	0.75812	0.0341
326	0.82513	0.8305	0.80519	0.75844	0.03121
325	0.82319	0.82909	0.80456	0.75882	0.02825
324	0.82114	0.82775	0.80386	0.75926	0.02528
323	0.819	0.82628	0.80319	0.75961	0.02226
322	0.81676	0.82486	0.80258	0.76016	0.01925
321	0.81457	0.82336	0.80201	0.76079	0.01627
320	0.81237	0.82185	0.80144	0.76151	0.01328
319	0.81022	0.82046	0.80083	0.76232	0.01035
318	0.80797	0.81907	0.80024	0.76329	0.00744
317	0.80575	0.81763	0.79967	0.76424	0.00455
316	0.80361	0.81612	0.79895	0.76529	0.00166
315	0.80136	0.81453	0.79827	0.76642	-0.00128
314	0.79918	0.81311	0.79765	0.76754	-0.00407
313	0.79699	0.8117	0.79714	0.76875	-0.00681
312	0.79501	0.81018	0.79656	0.77002	-0.0096
311	0.79302	0.8086	0.79603	0.77135	-0.0124
310	0.79103	0.80724	0.79551	0.77266	-0.01503
309	0.78906	0.80577	0.79495	0.77401	-0.01763
308	0.78714	0.80424	0.79438	0.77539	-0.02012
307	0.78534	0.80283	0.79387	0.77676	-0.0226
306	0.78347	0.80147	0.79323	0.77802	-0.02504
305	0.78171	0.80012	0.79272	0.77929	-0.02734
304	0.78002	0.79882	0.79226	0.78046	-0.02956
303	0.77848	0.79763	0.79181	0.78158	-0.03175
302	0.77697	0.79648	0.79125	0.7827	-0.03379
301	0.77548	0.79536	0.79075	0.78381	-0.03584
300	0.77408	0.79424	0.7903	0.78493	-0.03768
299	0.77281	0.79322	0.78975	0.78609	-0.03937
298	0.77151	0.79224	0.7891	0.78695	-0.04104
297	0.77031	0.79123	0.78857	0.78801	-0.04272
296	0.76917	0.79042	0.7882	0.78896	-0.04424
295	0.76828	0.78962	0.78773	0.78983	-0.04568
294	0.76738	0.78882	0.78726	0.79062	-0.04713
293	0.76636	0.78782	0.78649	0.79094	-0.04854
292	0.76534	0.78686	0.78568	0.79097	-0.0499
291	0.76444	0.78584	0.78481	0.791	-0.05119
290	0.76368	0.78493	0.78399	0.79099	-0.05248
289	0.76306	0.78411	0.78326	0.79092	-0.05368
288	0.76227	0.78334	0.78233	0.79072	-0.05478
287	0.76167	0.78256	0.78141	0.79031	-0.05577
286	0.76113	0.78184	0.78063	0.78993	-0.05674
285	0.76055	0.78114	0.77992	0.78942	-0.05763
284	0.76014	0.78051	0.77918	0.78901	-0.05836
283	0.75974	0.77997	0.77854	0.78845	-0.059
282	0.75947	0.77945	0.77792	0.78787	-0.0595
281	0.75926	0.77904	0.77743	0.78743	-0.05993
280	0.7591	0.77878	0.77687	0.78692	-0.06024
279	0.75907	0.7785	0.77642	0.78648	-0.06046
278	0.75896	0.77821	0.77594	0.78596	-0.06051
277	0.75892	0.77798	0.77559	0.78551	-0.06045
276	0.7589	0.77765	0.77531	0.78518	-0.06019
275	0.75891	0.77737	0.7751	0.78475	-0.05978
274	0.75882	0.77713	0.77477	0.78427	-0.05922
273	0.75876	0.77678	0.7745	0.78375	-0.0586
272	0.75868	0.77646	0.77426	0.78334	-0.05774
271	0.75865	0.77604	0.77382	0.78275	-0.05665
270	0.75855	0.77563	0.77332	0.78215	-0.05538
269	0.75833	0.77517	0.77269	0.78148	-0.05391
268	0.75805	0.77454	0.77207	0.7808	-0.05227
267	0.75784	0.77387	0.77137	0.77999	-0.0504
266	0.7576	0.77305	0.77054	0.77915	-0.04829
265	0.75717	0.77222	0.76976	0.77818	-0.04592
264	0.75674	0.77144	0.76888	0.77705	-0.04329
263	0.7562	0.77042	0.76787	0.77587	-0.04051
262	0.75562	0.76931	0.76671	0.7746	-0.03748
261	0.75482	0.76808	0.7655	0.77323	-0.03414
260	0.75399	0.76677	0.76412	0.77168	-0.03051
259	0.75307	0.76529	0.76271	0.77011	-0.02655
258	0.75216	0.76391	0.76125	0.76841	-0.02225
257	0.7511	0.7625	0.75957	0.76655	-0.01758
256	0.74984	0.76084	0.75782	0.76456	-0.01248
255	0.74854	0.75899	0.75601	0.76242	-0.00695
254	0.74721	0.75703	0.75392	0.76009	-0.00101
253	0.7457	0.75504	0.75169	0.75764	0.00544
252	0.74387	0.75286	0.7492	0.755	0.01246
251	0.74193	0.75042	0.74661	0.75228	0.02001
250	0.73995	0.74776	0.74388	0.74937	0.02816
249	0.73778	0.745	0.74091	0.74626	0.03668
248	0.73547	0.74216	0.73786	0.74293	0.04569
247	0.73317	0.73918	0.73474	0.73954	0.05526
246	0.7307	0.73605	0.73139	0.73606	0.06533
245	0.72813	0.73273	0.72787	0.73257	0.07576
244	0.72549	0.72927	0.72431	0.72895	0.08662
243	0.72279	0.72579	0.72061	0.72518	0.09786
242	0.72013	0.72235	0.71684	0.72148	0.10936
241	0.71752	0.71885	0.71311	0.71777	0.12114
240	0.71475	0.71536	0.70932	0.71393	0.13328
239	0.71178	0.71177	0.70553	0.71015	0.14549
238	0.70881	0.70815	0.70173	0.7063	0.15775
237	0.706	0.70452	0.69804	0.70238	0.17004
236	0.70328	0.70098	0.69436	0.69869	0.18228
235	0.70055	0.69753	0.69062	0.69517	0.19426
234	0.69784	0.69413	0.68696	0.69163	0.20614
233	0.69528	0.69073	0.68348	0.68802	0.2177
232	0.69266	0.68741	0.67999	0.68448	0.22895
231	0.68984	0.68409	0.67657	0.68106	0.23996
230	0.68723	0.68065	0.67307	0.6778	0.25036
229	0.68483	0.67747	0.6698	0.67462	0.25992
228	0.68241	0.67436	0.66675	0.67134	0.26903
227	0.67984	0.67124	0.66361	0.6681	0.2776
226	0.67708	0.66785	0.66048	0.66472	0.28509
225	0.67425	0.66465	0.65746	0.6615	0.29193
224	0.67057	0.66046	0.65335	0.65733	0.29578
223	0.66678	0.65618	0.64918	0.65309	0.29893
222	0.66289	0.65182	0.64493	0.64878	0.30138
221	0.65889	0.64737	0.64062	0.64439	0.30313
220	0.65478	0.64283	0.63623	0.63994	0.30419
219	0.65057	0.63821	0.63177	0.63541	0.30455
218	0.64625	0.6335	0.62725	0.63081	0.30421
217	0.64183	0.6287	0.62265	0.62614	0.30318
216	0.6373	0.62382	0.61799	0.6214	0.30144
215	0.63267	0.61886	0.61326	0.61659	0.29901
214	0.62793	0.6138	0.60845	0.61171	0.29588
213	0.62308	0.60866	0.60358	0.60675	0.29205
212	0.61813	0.60344	0.59864	0.60172	0.28753
211	0.61308	0.59813	0.59362	0.59663	0.28231
210	0.60791	0.59273	0.58854	0.59146	0.27639
209	0.60265	0.58724	0.58339	0.58622	0.26977
208	0.59727	0.58167	0.57817	0.5809	0.26246
207	0.5918	0.57602	0.57287	0.57552	0.25444
206	0.58621	0.57027	0.56751	0.57006	0.24574
205	0.58052	0.56444	0.56208	0.56454	0.23633
204	0.57473	0.55853	0.55658	0.55894	0.22622
203	0.56883	0.55253	0.55101	0.55327	0.21542
202	0.56282	0.54644	0.54537	0.54753	0.20392
201	0.55671	0.54026	0.53966	0.54172	0.19172
200	0.5505	0.534	0.53388	0.53583	0.17883

## Sheet: Fig.2c
Time (s)	Temperature (C）
	Ni	Cu1Ni3	Cu1Ni1	Cu
1	74	74	74	74
2	74	74	74	74
3	74	74	74	74
4	74	74	74	74
5	74	74	74	74
6	84	74.8	74	171.2
7	187.4	77	105.7	183.7
8	195.4	75.4	182.5	184.9
9	196.4	89.1	187.4	185.4
10	196.9	192	188.4	186
11	197.5	198	189.7	186.7
12	198.2	199	192	187.7
13	199	199.8	193.4	188.9
14	200	200.3	195.3	190.9
15	201	201.2	197	193.6
16	202	202.2	199.6	199
17	203.1	203	201.3	199.4
18	206.4	204.2	202.7	200.4
19	206.8	205.4	204.7	202
20	207.7	206.5	207.7	203.7
21	208.8	207.4	211.1	205.8
22	210	208.4	212.6	207.7
23	211.2	209.5	212.9	209.5
24	212.5	210.9	216.7	211.4
25	213.5	212.3	218.5	213.2
26	214.5	213.7	218.5	215
27	215.5	215	221.6	216.7
28	216.4	216.2	223.9	218.3
29	217.2	217.4	225.7	219.9
30	218	218.7	227	221.3
31	218.7	219.9	228	222.7
32	219.5	221	229	224.1
33	220.3	222.2	230.4	225.4
34	220.9	223.3	231.7	226.7
35	221.5	224.2	232.8	228
36	222.2	225.3	233.6	229.1
37	222.7	226.2	234.4	230.2
38	223.4	227.1	235.5	231.2
39	224	228	236.5	232.2
40	224.5	228.9	237.4	233.1
41	225	229.6	237.9	234
42	225.4	230.3	238.2	234.9
43	225.7	230.9	239	235.7
44	226.2	231.5	239.9	236.5
45	226.6	231.9	240.7	237.3
46	227.1	232.5	241.2	238
47	227.5	232.9	241.4	238.7
48	227.8	233.4	241.9	239.3
49	228.2	233.7	242.5	239.9
50	228.6	234	242.9	240.5
51	228.9	234.4	243.1	241
52	229.2	234.5	243.2	241.5
53	229.4	234.7	243.4	242
54	229.7	234.9	244	242.4
55	229.9	235	244.3	242.9
56	230.1	235	244.5	243.2
57	230.2	235.2	244.5	243.7
58	230.4	235.2	244.4	244
59	230.5	235.2	244.5	244.4
60	230.7	235.2	244.8	244.7
61	230.7	235.2	244.9	245
62	230.7	235.2	244.9	245.2
63	230.8	235.1	244.7	245.4
64	230.9	235	244.8	245.7
65	230.9	235	245	246
66	230.9	234.9	245	246.2
67	231	234.9	244.9	246.4
68	231	234.7	244.7	246.5
69	230.9	234.6	244.8	246.7
70	230.9	234.5	244.9	247
71	230.9	234.4	244.7	247.1
72	230.8	234.3	244.5	247.2
73	230.8	234.2	244.5	247.4
74	230.7	234	244.5	247.5
75	230.7	233.9	244.5	247.6
76	230.5	233.7	244.4	247.7
77	230.5	233.6	244.2	247.9
78	230.3	233.4	244.1	247.9
79	230.4	233.4	244	248
80	230.2	233.2	244	248.1
81	230.1	233.1	243.9	248.2
82	230	232.9	243.7	248.2
83	230	232.8	243.5	248.2
84	229.9	232.7	243.5	248.3
85	229.9	232.6	243.4	248.4
86	229.7	232.4	243.3	248.5
87	229.6	232.3	243.2	248.5
88	229.5	232.2	243	248.5
89	229.4	232.2	242.9	248.5
90	229.3	232	242.9	248.5
91	229.3	231.9	242.9	248.5
92	229.1	231.7	242.7	248.5
93	229	231.7	242.7	248.5
94	228.9	231.6	242.5	248.5
95	228.9	231.5	242.4	248.5
96	228.7	231.4	242.3	248.5
97	228.7	231.3	242.3	248.5
98	228.6	231.2	242	248.6
99	228.5	231.2	242	248.5
100	228.4	231.1	241.9	248.5
101	228.4	231	241.9	248.5
102	228.2	230.9	241.8	248.5
103	228.2	230.8	241.7	248.5
104	228	230.7	241.6	248.5
105	228	230.7	241.5	248.4
106	227.9	230.7	241.4	248.4
107	227.8	230.6	241.4	248.4
108	227.7	230.6	241.4	248.3
109	227.7	230.5	241.1	248.3
110	227.6	230.4	241.2	248.3
111	227.5	230.3	241	248.2
112	227.5	230.2	240.9	248.2
113	227.4	230.1	240.8	248.2
114	227.4	230.1	240.7	248.2
115	227.2	230	240.6	248.1
116	227.2	229.9	240.5	248
117	227.2	229.8	240.5	248
118	227	229.8	240.4	248
119	227	229.7	240.4	247.9
120	227	229.6	240.3	247.9
121	226.9	229.5	240.2	247.9
122	226.9	229.4	240.1	247.9
123	226.9	229.4	240	247.8
124	226.7	229.4	240	247.8
125	226.7	229.2	240	247.7
126	226.6	229.2	239.9	247.7
127	226.5	229	239.7	247.5
128	226.5	229	239.7	247.6
129	226.4	229	239.6	247.6
130	226.4	229	239.6	247.5
131	226.3	229	239.4	247.5
132	226.3	228.9	239.4	247.4
133	226.2	228.7	239.3	247.4
134	226.2	228.7	239.2	247.4
135	226	228.7	239.3	247.3
136	226.1	228.6	239.1	247.3
137	226	228.5	239	247.2
138	226	228.5	239	247.1
139	226	228.5	239	247.1
140	226	228.4	238.9	247.1
141	225.9	228.4	238.9	247
142	225.8	228.3	238.8	247
143	225.8	228.3	238.8	246.9
144	225.7	228.2	238.8	246.9
145	225.7	228.2	238.7	246.9
146	225.6	228.2	238.6	246.8
147	225.6	228	238.6	246.8
148	225.5	228	238.5	246.7
149	225.5	228	238.5	246.7
150	225.4	228	238.4	246.7
151	225.4	227.9	238.3	246.6
152	225.4	227.9	238.3	246.5
153	225.4	227.9	238.4	246.5
154	225.3	227.8	238.2	246.5
155	225.2	227.7	238.2	246.4
156	225.2	227.7	238.2	246.3
157	225.2	227.7	238.2	246.4
158	225.1	227.7	238.2	246.2
159	225.1	227.7	238.1	246.2
160	225	227.6	238.1	246.2
161	225	227.6	238	246.2
162	225	227.5	238	246.1
163	224.9	227.5	238	246
164	224.9	227.5	238	246
165	224.9	227.4	238	245.9
166	224.9	227.4	237.9	245.9
167	224.8	227.3	237.9	245.9
168	224.9	227.3	237.9	245.9
169	224.8	227.2	237.9	245.9
170	224.7	227.3	237.9	245.8
171	224.7	227.2	237.8	245.7
172	224.7	227.2	237.9	245.7
173	224.7	227.2	237.9	245.7
174	224.7	227.2	237.9	245.7
175	224.6	227	237.9	245.5
176	224.6	227	237.9	245.5
177	224.5	227	237.9	245.5
178	224.5	227	237.8	245.5
179	224.5	227	237.7	245.5
180	224.5	226.9	237.7	245.5
181	224.5	226.9	237.7	245.4
182	224.4	226.9	237.5	245.4
183	224.4	226.9	237.5	245.4
184	224.4	226.8	237.4	245.4
185	224.4	226.7	237.4	245.4
186	224.3	226.7	237.4	245.3
187	224.3	226.7	237.4	245.2
188	224.2	226.7	237.2	245.2
189	224.2	226.6	237.2	245.2
190	224.2	226.7	237.2	245.2
191	224.2	226.6	237.1	245.2
192	224.2	226.6	237.2	245.1
193	224.1	226.5	237.2	245
194	224.1	226.5	236.9	245
195	224.1	226.5	236.9	245
196	224	226.5	236.9	245
197	224	226.5	236.9	245
198	224	226.5	236.8	244.9
199	224	226.5	236.8	244.9
200	223.9	226.5	236.8	244.8
201	224	226.4	236.7	244.9
202	223.9	226.4	236.6	244.9
203	223.9	226.4	236.7	244.8
204	223.9	226.4	236.5	244.8
205	223.8	226.4	236.5	244.7
206	223.8	226.2	236.5	244.5
207	223.7	226.4	236.4	244.6
208	223.8	226.3	236.4	244.6
209	223.8	226.2	236.4	244.6
210	223.7	226.2	236.3	244.4
211	223.7	226.2	236.4	244.4
212	223.7	226.2	236.2	244.5
213	223.6	226.2	236.2	244.5
214	223.6	226.1	236.1	244.5
215	223.5	226.2	236.1	244.4
216	223.5	226.1	236.1	244.3
217	223.5	226	236	244.3
218	223.5	226.1	236	244.4
219	223.4	226	235.9	244.4
220	223.4	226	235.9	244.3
221	223.4	226.1	235.9	244.2
222	223.4	226	235.9	244
223	223.3	226	235.7	244.1
224	223.4	226	235.9	244.2
225	223.3	226	235.7	244.2
226	223.3	226	235.7	244.1
227	223.2	225.9	235.7	244.1
228	223.2	226	235.6	244.2
229	223.2	225.9	235.5	244.1
230	223.2	225.9	235.5	244
231	223.1	225.9	235.5	244
232	223.1	225.8	235.5	244
233	223.1	225.8	235.4	244
234	223.1	225.9	235.5	244
235	223	225.9	235.4	243.9
236	223	225.8	235.3	243.9
237	223	225.7	235.2	243.9
238	223	225.7	235.2	243.8
239	222.9	225.7	235.2	243.8
240	222.9	225.7	235.2	243.8
241	222.9	225.7	235.2	243.8
242	222.9	225.7	235	243.7
243	222.9	225.7	235	243.7
244	222.8	225.7	235	243.7
245	222.9	225.7	234.9	243.7
246	222.7	225.7	235	243.7
247	222.8	225.7	234.9	243.7
248	222.7	225.7	234.8	243.6
249	222.7	225.7	234.8	243.6
250	222.6	225.7	234.9	243.6
251	222.7	225.7	234.9	243.5
252	222.7	225.7	234.8	243.5
253	222.7	225.7	234.7	243.5
254	222.6	225.7	234.7	243.5
255	222.6	225.7	234.7	243.4
256	222.6	225.7	234.7	243.4
257	222.5	225.7	234.7	243.4
258	222.5	225.6	234.6	243.4
259	222.5	225.6	234.7	243.4
260	222.5	225.7	234.5	243.4
261	222.5	225.6	234.4	243.4
262	222.4	225.6	234.5	243.4
263	222.5	225.5	234.4	243.3
264	222.4	225.7	234.5	243.3
265	222.4	225.6	234.4	243.3
266	222.3	225.5	234.3	243.2
267	222.3	225.5	234.3	243.2
268	222.3	225.5	234.2	243.2
269	222.2	225.5	234.2	243.2
270	222.2	225.5	234.1	243.3
271	222.2	225.5	234	243.3
272	222.2	225.5	234.1	243.2
273	222.2	225.5	234	243.2
274	222.2	225.4	234	243.2
275	222.2	225.4	234	243.2
276	222.2	225.4	233.9	243.2
277	222.1	225.5	234	243.2
278	222.1	225.5	233.9	243.2
279	222.1	225.4	233.9	243.1
280	222	225.4	233.8	243.1
281	222	225.4	233.7	243.2
282	222	225.4	233.8	243.2
283	222.1	225.4	233.7	243.1
284	222	225.4	233.7	243
285	222	225.4	233.7	243.1
286	222	225.4	233.7	243
287	222	225.3	233.7	243.1
288	222	225.4	233.7	243
289	221.9	225.4	233.7	243.1
290	221.9	225.4	233.6	243
291	221.9	225.4	233.5	243
292	221.9	225.4	233.5	243
293	221.9	225.3	233.5	243
294	221.9	225.3	233.5	243
295	221.8	225.4	233.4	242.9
296	221.8	225.4	233.4	242.9
297	221.8	225.3	233.4	243
298	221.8	225.2	233.4	243
299	221.8	225.2	233.3	243
300	221.7	225.2	233.4	243
301	221.7	225.2	233.2	243
302	221.7	225.3	233.2	242.9
303	221.7	225.2	233.2	243
304	221.7	225.3	233.1	242.9
305	221.6	225.2	233.2	242.9
306	221.6	225.2	233.2	242.9
307	221.6	225.2	233	242.9
308	221.6	225.2	233.1	242.9
309	221.5	225.2	233	242.9
310	221.5	225.2	233	242.9
311	221.5	225.2	233	242.9
312	221.6	225.2	233	242.9
313	221.5	225.3	233	242.9
314	221.5	225.2	233	242.9
315	221.5	225.2	232.9	242.9
316	221.5	225.2	232.9	242.8
317	221.4	225.2	232.9	242.9
318	221.4	225.2	232.9	242.9
319	221.4	225.2	232.9	242.9
320	221.4	225.2	232.9	242.9
321	221.4	225.2	232.8	242.9
322	221.4	225.2	232.8	242.9
323	221.4	225.2	232.9	242.9
324	221.3	225.2	232.8	242.8
325	221.3	225.2	232.8	242.8
326	221.4	225.2	232.7	242.8
327	221.2	225.1	232.6	242.8
328	221.3	225.1	232.7	242.8
329	221.3	225.1	232.7	242.8
330	221.3	225.1	232.7	242.7
331	221.3	225.2	232.7	242.7
332	221.2	225.1	232.5	242.7
333	221.2	225.1	232.5	242.7
334	221.2	225.1	232.5	242.7
335	221.2	225	232.5	242.7
336	221.2	225.1	232.5	242.7
337	221.2	225.1	232.5	242.7
338	221.2	225.1	232.5	242.7
339	221.1	225.1	232.5	242.7
340	221.2	225.1	232.5	242.7
341	221.2	225.1	232.4	242.7
342	221.1	225.1	232.4	242.7
343	221.1	225.2	232.4	242.7
344	221.1	225.1	232.4	242.7
345	221	225.1	232.4	242.7
346	221	225	232.4	242.7
347	221	225	232.3	242.7
348	221.1	225.1	232.3	242.7
349	221	225.1	232.2	242.6
350	221	225.1	232.2	242.7
351	221	225	232.2	242.6
352	221	225.1	232.1	242.6
353	220.9	225	232.2	242.6
354	221	225	232.1	242.6
355	220.9	225.1	232.1	242.6
356	221	225	232.1	242.6
357	220.9	225	232.1	242.5
358	220.9	225	232	242.6
359	220.9	225	232.1	242.5
360	220.9	225	232.1	242.5
361	220.9	225	232	242.6
362	220.9	225	232.1	242.5
363	220.9	225	232	242.5
364	220.9	225	232	242.5
365	220.9	224.9	232	242.5
366	220.8	225	232	242.5
367	220.7	225	232	242.5
368	220.8	225	231.9	242.5
369	220.8	224.9	232	242.5
370	220.8	225	231.8	242.5
371	220.8	225	231.8	242.5
372	220.7	224.9	231.9	242.5
373	220.7	225	231.9	242.4
374	220.7	225.1	231.9	242.5
375	220.7	225	231.9	242.5
376	220.7	225	231.8	242.4
377	220.7	225	231.8	242.5
378	220.7	225	231.9	242.4
379	220.7	225	231.7	242.4
380	220.7	225	231.8	242.4
381	220.7	225	231.8	242.4
382	220.6	225	231.9	242.4
383	220.7	224.9	231.7	242.4
384	220.6	224.9	231.7	242.4
385	220.6	225	231.7	242.4
386	220.6	225	231.7	242.4
387	220.7	224.9	231.7	242.4
388	220.6	224.9	231.7	242.4
389	220.5	225	231.7	242.3
390	220.5	224.9	231.7	242.4
391	220.5	224.9	231.7	242.4
392	220.5	224.9	231.7	242.4
393	220.5	224.9	231.5	242.4
394	220.5	224.9	231.5	242.4
395	220.5	224.9	231.6	242.4
396	220.5	225	231.6	242.3
397	220.5	225	231.5	242.3
398	220.5	224.9	231.5	242.3
399	220.5	224.9	231.6	242.3
400	220.5	224.9	231.5	242.3
401	220.5	224.9	231.5	242.3
402	220.5	224.9	231.5	242.2
403	220.4	224.9	231.5	242.3
404	220.5	224.9	231.4	242.3
405	220.5	224.9	231.4	242.2
406	220.5	224.9	231.4	242.2
407	220.4	224.9	231.4	242.2
408	220.4	225	231.4	242.2
409	220.5	225	231.4	242.2
410	220.4	225	231.4	242.2
411	220.4	224.9	231.4	242.2
412	220.4	225	231.4	242.2
413	220.4	224.9	231.3	242.2
414	220.4	224.9	231.3	242.2
415	220.4	224.9	231.3	242.2
416	220.4	224.9	231.4	242.2
417	220.4	224.9	231.4	242.1
418	220.3	224.9	231.2	242.1
419	220.4	224.9	231.2	242.2
420	220.3	224.9	231.2	242.2
421	220.3	224.9	231.2	242.2
422	220.3	225	231.3	242.2
423	220.2	225	231.2	242.2
424	220.2	224.9	231.2	242.2
425	220.2	225	231.2	242.2
426	220.2	224.9	231.2	242.1
427	220.2	224.9	231.2	242.1
428	220.2	224.9	231.2	242.1
429	220.2	224.9	231.2	242.1
430	220.2	224.9	231.2	242.1
431	220.1	224.9	231.2	242
432	220.1	224.9	231.2	242.1
433	220.1	224.9	231.1	242.1
434	220.2	224.9	231.1	242
435	220.2	224.9	231.2	242
436	220.1	225	231.1	242.1
437	220.1	224.9	231.1	242
438	220.1	224.9	231.1	242.1
439	220.2	224.9	231.1	242
440	220.2	225	231	242
441	220.1	224.9	231	242.1
442	220.1	224.9	231	242
443	220.1	224.9	231	242
444	220.1	224.9	231	242
445	220.1	225	231	242
446	220	224.9	231	242
447	220	224.9	231	242
448	220	224.9	231	242
449	220	224.9	231	242.1
450	220	224.9	231	242
451	220	224.9	231	242
452	220	224.9	231	242
453	220	225	231	242
454	220	224.9	231	242
455	220	225	230.9	242
456	220	224.9	230.9	242
457	220	224.9	230.9	242
458	220	224.9	230.9	242
459	220	224.9	231	241.9
460	220	224.9	231	242
461	220	224.9	230.9	242
462	220	224.9	230.9	241.9
463	219.9	224.9	231	242
464	220	224.9	230.9	242
465	220	224.9	230.9	242
466	220	225	231	242
467	220	224.9	230.9	242
468	219.9	224.9	230.9	242
469	219.9	224.9	230.9	241.9
470	219.9	224.9	230.9	241.9
471	219.9	224.9	230.9	242
472	219.9	224.9	230.9	242
473	219.9	224.9	230.8	241.9
474	219.9	224.9	230.8	241.9
475	219.9	224.9	230.9	241.9
476	219.8	224.9	230.9	241.9
477	219.8	224.9	230.8	241.9
478	219.9	224.9	230.8	241.9
479	219.9	224.9	230.7	241.9
480	219.9	224.9	230.9	241.9
481	219.8	224.9	230.9	241.9
482	219.9	224.9	230.8	242
483	219.8	224.9	230.8	241.9
484	219.8	225	230.8	241.9
485	219.8	225	230.8	241.9
486	219.8	224.9	230.7	241.9
487	219.8	224.9	230.7	241.9
488	219.8	224.9	230.8	242
489	219.9	225	230.7	242
490	219.7	225	230.8	241.9
491	219.7	225	230.7	241.9
492	219.7	225	230.7	241.9
493	219.7	224.9	230.7	241.9
494	219.8	225	230.7	242
495	219.9	225	230.7	242
496	219.7	225	230.7	241.9
497	219.8	224.9	230.7	241.9
498	219.7	224.9	230.7	241.9
499	219.7	224.9	230.6	241.9
500	219.8	225	230.7	241.9
501	219.7	224.9	230.7	241.9
502	219.7	224.9	230.7	241.9
503	219.7	224.9	230.6	241.9
504	219.8	224.9	230.7	241.9
505	219.7	224.9	230.7	241.9
506	219.7	224.9	230.7	241.9
507	219.7	224.9	230.6	241.9
508	219.7	224.9	230.7	241.9
509	219.7	224.9	230.5	241.9
510	219.7	224.9	230.5	241.9
511	219.7	224.8	230.6	241.8
512	219.7	224.8	230.6	241.9
513	219.7	224.9	230.6	241.9
514	219.7	224.9	230.5	241.9
515	219.6	224.9	230.6	241.9
516	219.7	224.9	230.6	241.9
517	219.6	224.9	230.6	241.9
518	219.6	224.9	230.5	241.9
519	219.7	224.9	230.5	241.9
520	219.6	224.9	230.5	241.9
521	219.5	224.9	230.5	241.9
522	219.6	224.8	230.5	241.9
523	219.6	224.9	230.5	241.9
524	219.5	224.9	230.6	241.8
525	219.5	224.8	230.5	241.8
526	219.6	224.9	230.5	241.8
527	219.6	224.8	230.5	241.7
528	219.6	224.9	230.5	241.8
529	219.5	224.9	230.5	241.7
530	219.5	224.9	230.5	241.8
531	219.5	224.9	230.5	241.7
532	219.6	224.9	230.5	241.7
533	219.6	225	230.5	241.7
534	219.5	224.9	230.4	241.7
535	219.5	225	230.5	241.7
536	219.6	224.9	230.5	241.7
537	219.5	224.9	230.4	241.7
538	219.5	224.9	230.4	241.7
539	219.5	225	230.5	241.7
540	219.5	225	230.4	241.7
541	219.5	224.9	230.5	241.7
542	219.5	224.9	230.4	241.7
543	219.5	224.9	230.4	241.7
544	219.5	224.9	230.4	241.7
545	219.5	224.9	230.5	241.7
546	219.5	224.9	230.5	241.7
547	219.5	224.9	230.4	241.7
548	219.5	224.9	230.4	241.7
549	219.6	224.9	230.4	241.7
550	219.5	224.9	230.5	241.7
551	219.5	224.9	230.4	241.7
552	219.4	224.9	230.4	241.7
553	219.5	224.9	230.4	241.7
554	219.5	224.9	230.4	241.6
555	219.5	224.9	230.4	241.6
556	219.5	224.9	230.4	241.6
557	219.5	224.9	230.4	241.6
558	219.5	224.9	230.4	241.6
559	219.5	224.9	230.4	241.7
560	219.5	225	230.4	241.7
561	219.5	225	230.4	241.6
562	219.4	224.9	230.3	241.7
563	219.5	225	230.4	241.7
564	219.4	225	230.4	241.6
565	219.4	225	230.4	241.7
566	219.5	225	230.4	241.7
567	219.4	224.9	230.3	241.6
568	219.4	224.9	230.3	241.6
569	219.4	224.9	230.4	241.7
570	219.4	225	230.4	241.6
571	219.4	224.9	230.4	241.5
572	219.4	224.9	230.4	241.6
573	219.4	224.9	230.4	241.6
574	219.4	224.9	230.3	241.6
575	219.4	224.9	230.2	241.6
576	219.4	224.9	230.3	241.6
577	219.4	224.9	230.3	241.6
578	219.4	225	230.4	241.6
579	219.4	225	230.2	241.5
580	219.4	224.9	230.4	241.6
581	219.4	225	230.4	241.5
582	219.4	225	230.4	241.6
583	219.2	224.9	230.3	241.5
584	219.4	225	230.3	241.5
585	219.4	225	230.2	241.5
586	219.4	225	230.3	241.5
587	219.3	224.9	230.3	241.5
588	219.3	225	230.2	241.6
589	219.3	225	230.2	241.5
590	219.2	224.9	230.3	241.5
591	219.3	225	230.3	241.5
592	219.3	225	230.2	241.5
593	219.3	225	230.2	241.5
594	219.3	225	230.2	241.5
595	219.3	225	230.2	241.5
596	219.3	224.9	230.2	241.5
597	219.2	225	230.2	241.5
598	219.2	225	230.2	241.5
599	219.2	225	230.2	241.5
600	219.2	225	230.2	241.5
601	219.2	225	230.2	241.5
602	219.2	225	230.2	241.5
603	219.3	225	230.2	241.5
604	219.2	225	230.2	241.5
605	219.2	225	230.2	241.5
606	219.2	225	230.2	241.5
607	219.2	225	230.2	241.5
608	219.2	225	230.2	241.5
609	219.2	225	230.2	241.5
610	219.2	225	230.3	241.5
611	219.2	225	230.2	241.5
612	219.2	225	230.1	241.5
613	219.2	225	230.2	241.5
614	219.2	225	230.2	241.4
615	219.2	225	230.2	241.5
616	219.2	225	230.3	241.5
617	219.2	225	230.2	241.4
618	219.2	225	230.2	241.4
619	219.2	225	230.2	241.4
620	219.2	225	230.2	241.4
621	219.2	225	230.2	241.4
622	219.2	225	230.2	241.4
623	219.2	225	230.2	241.4
624	219.2	225	230.1	241.4
625	219.2	225	230.2	241.4
626	219.2	225	230.2	241.5
627	219.2	225	230.2	241.4
628	219.2	225	230.2	241.4
629	219.2	225	230.2	241.4
630	219.1	225	230.1	241.4
631	219.1	225	230.1	241.4
632	219.1	225	230.2	241.4
633	219.2	225	230.1	241.4
634	219.2	225.1	230.2	241.4
635	219.2	225.1	230.2	241.4
636	219.2	225	230.2	241.4
637	219.1	225	230.2	241.4
638	219.1	225	230.2	241.4
639	219.2	225	230.1	241.4
640	219.2	225	230	241.4
641	219.2	225	230.1	241.4
642	219.1	225	230	241.4
643	219.1	225	230.2	241.4
644	219.2	225	230.1	241.4
645	219.1	225	230.1	241.4
646	219	225	230	241.4
647	219	225	230.1	241.4
648	219.1	225	230.1	241.4
649	219.1	225	230.1	241.4
650	219	225.1	230.2	241.4
651	219.1	225	230	241.4
652	219	225	230.1	241.4
653	219.1	225	230.1	241.4
654	219.1	225	230.1	241.4
655	219	225	230.2	241.4
656	219.1	225	230.1	241.4
657	219	225	230.1	241.4
658	219.1	225	230.1	241.3
659	219	225.1	230.1	241.3
660	219	225	230.1	241.4
661	219	225	230.1	241.4
662	219.1	225	230	241.4
663	219	225	230.1	241.3
664	219	225.1	230.2	241.4
665	219	225	230.2	241.3
666	219	225	230.1	241.4
667	219	225	230	241.3
668	219	225	230.2	241.3
669	219	225	230.1	241.3
670	219.1	225.1	230.1	241.3
671	219	225	230.1	241.3
672	219	225	230.1	241.3
673	219.1	225.1	230.1	241.3
674	219	225	230.1	241.4
675	219	225	230	241.3
676	219	225	230	241.3
677	219	225.1	230.1	241.3
678	219.1	225.1	230	241.4
679	219	225	230	241.3
680	219	225.2	230	241.3
681	219	225.1	230.1	241.3
682	219	225.1	230	241.5
683	219	225.2	230	241.6
684	219	225.1	230	241.5
685	219	225.1	230.1	241.6
686	219	225.1	230.1	241.7
687	219	225.1	230.1	241.6
688	219	225	230	241.7
689	219	225	230.1	241.7
690	219	225.1	230	241.7
691	219	225.1	230	241.7
692	219	225.2	230	241.6
693	219	225.2	230	241.7
694	219	225.1	230	241.7
695	219	225.2	230	241.7
696	219	225.2	230	241.6
697	219	225	230	241.6
698	219	225.1	229.9	241.6
699	219	225.2	229.9	241.5
700	219	225.2	230	241.6
701	219	225.1	230	241.6
702	219	225.2	230	241.6
703	219	225.2	230	241.6
704	219	225.2	230	241.6
705	219	225.2	230	241.5
706	219	225.2	230	241.6
707	219	225.2	230	241.6
708	219	225.2	230	241.5
709	219	225.2	230	241.6
710	219	225.2	230	241.6
711	218.9	225.2	230	241.6
712	218.9	225.2	230	241.6
713	219	225.2	230	241.5
714	218.9	225.2	230	241.5
715	219	225.2	230	241.5
716	218.9	225.2	230	241.5
717	219	225.2	230	241.5
718	218.9	225.2	230	241.5
719	219	225.2	230	241.5
720	218.9	225.2	230	241.5
721	218.9	225.2	230	241.5
722	218.9	225.2	230	241.5
723	218.9	225.2	230	241.5
724	218.9	225.2	230	241.5
725	219	225.2	230	241.5
726	219	225.2	230	241.5
727	218.9	225.2	230	241.5
728	218.9	225.2	230	241.5
729	218.9	225.2	230	241.4
730	218.9	225.2	230	241.5
731	218.9	225.2	230	241.4
732	219	225.2	230	241.4
733	218.9	225.2	229.9	241.4
734	218.9	225.2	230	241.4
735	218.9	225.2	230	241.4
736	218.9	225.1	229.9	241.4
737	218.9	225.2	230	241.4
738	218.9	225.2	230	241.4
739	218.9	225.2	230	241.4
740	218.9	225.2	229.9	241.4
741	218.9	225.2	230	241.4
742	218.9	225.1	230	241.4
743	218.9	225.2	229.9	241.4
744	218.9	225.2	229.9	241.3
745	218.9	225.2	229.9	241.4
746	218.9	225.2	229.9	241.4
747	218.9	225.2	229.9	241.4
748	218.8	225.2	229.9	241.5
749	218.9	225.2	230	241.4
750	218.9	225.2	230	241.4
751	218.9	225.2	229.9	241.4
752	218.9	225.2	230	241.4
753	218.9	225.2	230	241.4
754	218.8	225.2	230	241.4
755	218.9	225.2	230	241.4
756	218.9	225.2	230	241.4
757	218.9	225.3	230	241.4
758	218.9	225.2	230	241.4
759	218.9	225.2	230	241.4
760	218.9	225.2	230	241.4
761	218.9	225.2	229.9	241.4
762	218.9	225.3	229.9	241.4
763	218.9	225.2	230	241.4
764	218.9	225.2	230	241.4
765	218.9	225.2	229.9	241.3
766	218.9	225.2	230	241.3
767	218.9	225.2	230	241.3
768	218.9	225.3	229.9	241.2
769	218.9	225.3	229.9	241.3
770	218.9	225.2	229.9	241.3
771	218.9	225.2	229.9	241.3
772	218.9	225.3	229.9	241.2
773	218.9	225.2	229.9	241.2
774	218.9	225.2	229.9	241.3
775	218.9	225.2	229.9	241.3
776	218.9	225.2	230	241.2
777	218.9	225.2	229.9	241.2
778	218.9	225.2	229.9	241.2
779	218.9	225.2	230	241.2
780	218.9	225.2	230	241.2
781	218.9	225.2	229.9	241.2
782	218.9	225.2	229.9	241.2
783	218.8	225.2	230	241.2
784	218.9	225.2	229.9	241.2
785	218.9	225.2	230	241.2
786	218.9	225.2	230	241.2
787	218.9	225.3	229.9	241.2
788	218.9	225.3	229.9	241.2
789	218.9	225.2	229.9	241.2
790	218.9	225.2	230	241.2
791	218.9	225.2	229.9	241.2
792	218.9	225.3	229.9	241.2
793	218.9	225.3	229.9	241.2
794	218.9	225.2	229.9	241.2
795	218.9	225.4	229.9	241.2
796	218.9	225.4	229.9	241.2
797	218.8	225.2	229.9	241.2
798	218.9	225.4	229.9	241.2
799	218.9	225.4	230	241.2
800	218.9	225.3	229.9	241.2
801	218.9	225.3	230	241.2
802	218.9	225.4	229.9	241.2
803	218.9	225.3	230	241.2
804	218.8	225.4	230	241.2
805	218.9	225.4	229.9	241.2
806	218.9	225.4	229.9	241.2
807	218.8	225.3	230	241.2
808	218.8	225.3	230	241.2
809	218.8	225.3	230	241.2
810	218.9	225.4	230	241.2
811	218.9	225.4	229.9	241.2
812	218.8	225.4	230	241.2
813	218.9	225.3	229.9	241.2
814	218.8	225.3	229.9	241.2
815	218.7	225.3	229.9	241.2
816	218.9	225.4	229.9	241.2
817	218.8	225.4	230	241.2
818	218.7	225.3	230	241.2
819	218.8	225.4	229.9	241.2
820	218.8	225.4	229.9	241.1
821	218.8	225.3	229.9	241.2
822	218.8	225.3	229.9	241.2
823	218.8	225.3	229.9	241.1
824	218.8	225.4	230	241.2
825	218.8	225.3	230	241.2
826	218.9	225.3	230	241.2
827	218.9	225.3	230	241.2
828	218.9	225.4	230	241.2
829	218.8	225.4	230	241.2
830	218.8	225.4	230	241.2
831	218.9	225.4	230	241.1
832	218.8	225.4	230	241.1
833	218.9	225.3	230	241.1
834	218.9	225.4	230	241.1
835	218.9	225.3	230	241.1
836	218.9	225.3	230	241.1
837	218.8	225.3	229.9	241.2
838	218.8	225.3	230	241.1
839	218.8	225.3	229.9	241.1
840	218.9	225.3	230	241.1
841	218.9	225.3	230	241.1
842	218.9	225.4	230	241
843	218.9	225.4	230	241.1
844	218.9	225.3	229.9	241.1
845	218.8	225.4	230	241.1
846	218.9	225.4	230	241.1
847	218.9	225.4	230	241.1
848	218.8	225.4	230	241.1
849	218.8	225.4	230	241.1
850	218.9	225.4	230	241.1
851	218.8	225.3	229.9	241
852	218.9	225.3	230	241
853	218.8	225.4	230	241
854	218.8	225.4	230	241
855	218.8	225.4	230	241
856	218.8	225.4	230	241.1
857	218.9	225.4	230	241.1
858	218.9	225.4	229.9	241
859	218.8	225.4	229.9	241
860	218.8	225.4	230	241
861	218.8	225.3	230	241
862	218.9	225.4	230	241
863	218.8	225.4	230	241
864	218.8	225.3	230	241
865	218.9	225.4	230	241
866	218.7	225.4	230	241.1
867	218.9	225.4	230	241
868	218.8	225.4	230	241
869	218.8	225.4	230	241
870	218.8	225.3	230	241
871	218.7	225.4	230	241.1
872	218.8	225.3	230	241
873	218.8	225.3	230	241
874	218.9	225.4	230	241.1
875	218.8	225.4	230.1	241
876	218.8	225.5	230	241
877	218.8	225.4	230	241.1
878	218.8	225.5	230	241
879	218.8	225.5	230.1	241.1
880	218.8	225.5	230	241.1
881	218.8	225.5	230	241
882	218.8	225.5	230	241
883	218.8	225.6	230	241
884	218.8	225.6	230	241
885	218.8	225.5	230	241
886	218.8	225.5	230	241.1
887	218.9	225.6	230	241.1
888	218.8	225.5	230.1	241
889	218.8	225.5	230.1	241
890	218.7	225.6	230	241
891	218.8	225.5	230	241.1
892	218.9	225.5	230	241
893	218.8	225.5	230	241.1
894	218.7	225.5	230	241
895	218.8	225.5	230	241.1
896	218.7	225.5	230	241
897	218.8	225.5	230.1	241.1
898	218.9	225.5	230	241
899	218.8	225.5	230	241.1
900	218.9	225.5	230.1	241
901	218.9	225.5	230	241
902	218.8	225.5	230.1	241
903	218.8	225.5	230.1	241
904	218.8	225.5	230.1	241
905	218.7	225.5	230.2	241
906	218.8	225.5	230.2	241.2
907	218.8	225.5	230.2	241.1
908	218.7	225.5	230.1	241
909	218.7	225.5	230	241.1
910	218.7	225.5	230	241
911	218.8	225.5	230.1	241
912	218.8	225.5	230	241
913	218.8	225.6	230	241.1
914	218.7	225.5	230	241
915	218.8	225.5	230	241
916	218.8	225.5	230.1	241
917	218.8	225.5	230.1	241
918	218.7	225.5	230.1	241.1
919	218.7	225.6	230.1	241
920	218.8	225.5	230.1	241.1
921	218.7	225.5	230	241.1
922	218.7	225.5	230.1	241.1
923	218.8	225.5	230.1	241
924	218.7	225.5	230	241
925	218.7	225.5	230.2	241
926	218.8	225.5	230.1	241
927	218.8	225.5	230.1	241
928	218.7	225.5	230.1	241
929	218.7	225.5	230	241
930	218.8	225.5	230.1	241
931	218.7	225.5	230	241
932	218.7	225.5	230.2	241
933	218.8	225.5	230.1	241.1
934	218.8	225.5	230.1	241.1
935	218.9	225.5	230	241.1
936	218.9	225.5	230	241
937	218.8	225.6	230.1	241
938	218.8	225.5	230	241
939	218.8	225.5	230.2	241
940	218.8	225.5	230.1	241
941	218.8	225.5	230.1	241
942	218.8	225.5	230.1	241
943	218.8	225.5	230.1	241
944	218.8	225.5	230.1	241
945	218.7	225.5	230.1	241
946	218.8	225.5	230.1	241
947	218.8	225.5	230.1	241
948	218.9	225.5	230	241
949	218.9	225.5	230	241
950	218.9	225.5	230	241
951	218.9	225.5	230.1	241
952	218.8	225.5	230.1	241
953	218.8	225.5	230.2	241
954	218.9	225.5	230.1	241
955	218.9	225.5	230.2	241
956	218.8	225.5	230.1	241
957	218.8	225.5	230	241
958	218.9	225.5	230	241.1
959	218.8	225.5	230.2	241
960	218.8	225.5	230.2	241
961	218.9	225.6	230.2	241
962	218.9	225.5	230.2	241.1
963	218.8	225.5	230.2	241
964	218.8	225.5	230.2	241
965	218.8	225.6	230.2	241
966	218.8	225.6	230.2	241.1
967	218.8	225.5	230.1	241
968	218.9	225.5	230	241
969	218.9	225.6	230.2	241.1
970	218.8	225.6	230.1	241
971	218.9	225.5	230.1	241
972	218.8	225.6	230.2	241.1
973	218.8	225.5	230.2	241.1
974	218.9	225.6	230.2	241
975	218.8	225.6	230.2	241.1
976	218.8	225.6	230.2	241.1
977	218.8	225.6	230.2	241
978	218.9	225.6	230.2	241
979	218.8	225.7	230.1	241
980	218.8	225.6	230.2	241.1
981	218.8	225.6	230.2	241.1
982	218.8	225.6	230.2	241
983	218.8	225.7	230.2	241.1
984	218.8	225.7	230.2	241
985	218.8	225.7	230.1	241.1
986	218.9	225.7	230.2	241.1
987	218.8	225.7	230.2	241.1
988	218.9	225.7	230.2	241.1
989	218.8	225.7	230.2	241.1
990	218.8	225.7	230.2	241.1
991	218.7	225.7	230.2	241.1
992	218.8	225.7	230.2	241.1
993	218.8	225.7	230.2	241
994	218.8	225.7	230.2	241.1
995	218.8	225.7	230.2	241.1
996	218.8	225.7	230.2	241.1
997	218.9	225.7	230.2	241.1
998	218.8	225.6	230.2	241
999	218.8	225.7	230.2	241
1000	218.8	225.7	230.2	241
1001	218.9	225.7	230.2	241
1002	218.9	225.7	230.2	241.1
1003	218.9	225.7	230.2	241.1
1004	218.8	225.7	230.2	241.1
1005	218.8	225.7	230.2	241.1
1006	218.8	225.6	230.2	241.1
1007	218.9	225.7	230.2	241.1
1008	218.8	225.7	230.2	241
1009	218.8	225.7	230.2	241.1
1010	218.8	225.7	230.2	241.2
1011	218.8	225.7	230.2	241.2
1012	218.8	225.7	230.2	241.1
1013	218.8	225.7	230.3	241.2
1014	218.8	225.7	230.2	241.1
1015	218.8	225.7	230.2	241.1
1016	218.9	225.7	230.3	241.1
1017	218.9	225.7	230.2	241.2
1018	218.8	225.7	230.3	241.2
1019	218.9	225.7	230.3	241
1020	218.8	225.6	230.2	241
1021	218.9	225.7	230.2	241.1
1022	218.9	225.7	230.2	241.1
1023	218.9	225.7	230.3	241.1
1024	218.9	225.6	230.2	241.1
1025	218.9	225.7	230.2	241.1
1026	218.9	225.7	230.2	241.1
1027	218.9	225.7	230.2	241.1
1028	218.9	225.6	230.2	241.1
1029	218.9	225.7	230.2	241.1
1030	218.9	225.6	230.2	241
1031	218.9	225.7	230.3	241
1032	218.8	225.7	230.2	241
1033	218.9	225.7	230.2	241.1
1034	218.8	225.7	230.3	241.1
1035	218.9	225.7	230.2	241.2
1036	218.8	225.7	230.2	241.1
1037	218.9	225.7	230.2	241
1038	218.9	225.7	230.2	241
1039	218.9	225.7	230.2	241.1
1040	218.9	225.7	230.2	241.1
1041	218.8	225.7	230.2	241.1
1042	218.8	225.7	230.2	241.1
1043	218.8	225.7	230.2	241.1
1044	218.9	225.7	230.3	241.1
1045	218.8	225.7	230.3	241.1
1046	218.9	225.7	230.3	241
1047	218.9	225.7	230.3	241.1
1048	218.8	225.7	230.3	241.1
1049	218.9	225.7	230.3	241.1
1050	218.9	225.7	230.4	241
1051	218.9	225.7	230.3	241.1
1052	218.8	225.7	230.3	241.1
1053	218.9	225.7	230.3	241
1054	218.8	225.7	230.2	241
1055	218.8	225.7	230.4	241
1056	218.8	225.7	230.3	241
1057	218.8	225.7	230.3	241.1
1058	218.8	225.7	230.4	241
1059	218.9	225.7	230.3	241
1060	218.8	225.7	230.4	241
1061	218.9	225.7	230.2	241
1062	218.8	225.7	230.3	241
1063	218.8	225.7	230.3	241
1064	218.8	225.7	230.3	241.1
1065	218.9	225.8	230.3	241.1
1066	218.9	225.8	230.2	241.1
1067	218.9	225.8	230.3	241.1
1068	218.8	225.7	230.2	241.1
1069	218.8	225.7	230.2	241
1070	218.9	225.7	230.3	241.1
1071	218.8	225.7	230.2	241.1
1072	218.9	225.7	230.2	241.1
1073	218.8	225.8	230.3	241
1074	218.9	225.7	230.3	241
1075	218.9	225.7	230.4	241
1076	218.9	225.7	230.3	241
1077	218.9	225.8	230.3	241.1
1078	218.8	225.8	230.3	241.1
1079	218.9	225.7	230.3	241.1
1080	218.8	225.8	230.3	241.1
1081	218.9	225.8	230.2	241.1
1082	218.8	225.8	230.3	241.1
1083	218.9	225.7	230.3	241.2
1084	218.9	225.9	230.3	241.1
1085	218.8	225.8	230.4	241
1086	218.9	225.8	230.3	241.1
1087	218.9	225.8	230.3	241
1088	218.9	225.8	230.3	241
1089	218.9	225.7	230.2	241.1
1090	218.9	225.8	230.4	241.2
1091	218.9	225.8	230.4	241
1092	218.9	225.8	230.3	241
1093	218.9	225.8	230.3	241.1
1094	218.8	225.8	230.3	241
1095	218.9	225.8	230.3	241
1096	218.9	225.7	230.3	241.1
1097	218.9	225.7	230.4	241.1
1098	218.9	225.8	230.3	241.1
1099	218.9	225.8	230.2	241
1100	218.9	225.9	230.2	241.1
1101	218.9	225.8	230.3	241
1102	218.9	225.8	230.3	241.1
1103	218.9	225.8	230.4	241
1104	218.9	225.8	230.4	241.1
1105	218.9	225.8	230.4	241
1106	218.9	225.8	230.3	241
1107	218.9	225.8	230.3	241.1
1108	218.9	225.8	230.3	241
1109	218.9	225.8	230.3	241.1
1110	218.9	225.8	230.2	241.1
1111	218.9	225.8	230.2	241
1112	218.9	225.8	230.3	241
1113	218.9	225.7	230.2	241
1114	219	225.8	230.2	241
1115	218.9	225.8	230.2	241
1116	218.9	225.8	230.3	241
1117	218.9	225.8	230.3	241
1118	219	225.9	230.3	241
1119	219	225.8	230.3	241
1120	218.9	225.9	230.4	241
1121	218.9	225.9	230.3	241
1122	218.9	225.9	230.4	241
1123	218.9	225.9	230.3	241
1124	218.9	225.9	230.3	241
1125	218.9	225.9	230.3	241
1126	218.9	225.9	230.2	241
1127	218.9	225.9	230.2	240.9
1128	218.9	225.9	230.3	240.9
1129	219	225.9	230.3	241
1130	218.9	225.9	230.2	241
1131	218.9	225.9	230.4	241
1132	218.9	225.9	230.4	241
1133	219	225.9	230.2	241
1134	219	225.9	230.2	241
1135	218.9	225.9	230.3	241
1136	219	225.9	230.2	241
1137	218.9	225.9	230.3	240.9
1138	219	225.9	230.2	241
1139	218.9	225.9	230.3	241
1140	218.9	225.9	230.4	241
1141	218.9	225.9	230.4	241
1142	219	225.9	230.4	240.9
1143	218.9	225.9	230.3	241
1144	218.9	225.9	230.3	241
1145	218.9	225.9	230.3	240.9
1146	219	225.9	230.4	240.9
1147	219	225.9	230.3	241
1148	219	225.9	230.4	241
1149	219	225.9	230.3	241
1150	218.9	225.9	230.3	241
1151	218.9	225.9	230.3	241
1152	219	225.9	230.3	241
1153	218.9	226	230.3	241
1154	218.9	226	230.4	241
1155	218.9	226	230.4	240.9
1156	219	226	230.4	240.9
1157	219	226	230.3	241
1158	219	226	230.3	240.9
1159	219	226	230.3	240.9
1160	218.9	225.9	230.4	240.9
1161	219	226	230.4	240.9
1162	218.9	226	230.2	240.9
1163	219	226	230.4	240.9
1164	218.9	225.9	230.4	240.9
1165	219	225.9	230.4	241
1166	219	225.9	230.3	240.9
1167	218.9	226	230.4	241
1168	219	225.9	230.3	240.9
1169	219	225.9	230.4	240.9
1170	219	226	230.3	241
1171	219	226	230.4	240.9
1172	219	226	230.4	241
1173	219	226	230.3	241
1174	219	226	230.4	240.9
1175	218.9	226	230.4	241
1176	218.9	226	230.4	240.9
1177	219	226	230.3	241
1178	219	226	230.4	240.9
1179	219	226	230.4	240.9
1180	219	226	230.4	240.9
1181	219	226	230.4	240.9
1182	219	226	230.4	240.9
1183	219	226	230.4	240.9
1184	219	226	230.3	240.9
1185	219	226	230.4	240.9
1186	219	226	230.4	240.9
1187	218.9	226	230.4	240.9
1188	218.9	226	230.4	240.9
1189	219	226	230.3	240.9
1190	219	226	230.3	240.9
1191	219	226	230.4	240.9
1192	219	226	230.4	240.9
1193	219	226	230.4	240.9
1194	219	226	230.4	240.9
1195	219	226	230.4	240.9
1196	219	226	230.4	240.9
1197	219	226	230.4	240.9
1198	219	226	230.4	240.9
1199	219	226	230.4	240.9
1200	219	226	230.3	240.9
1201	219	226.1	230.5	240.9
1202	219	226.1	230.5	240.9
1203	219	226.1	230.4	240.9
1204	219	226	230.4	240.9
1205	219	226	230.4	240.9
1206	219	226.1	230.4	240.9
1207	219	226.1	230.4	240.9
1208	219	226.1	230.4	240.9
1209	219	226.2	230.4	240.9
1210	219.1	226.1	230.5	240.9
1211	219	226	230.4	240.9
1212	219	226.1	230.4	240.8
1213	219	226.1	230.4	240.9
1214	219	226.1	230.4	240.9
1215	219	226.2	230.5	240.9
1216	219	226.2	230.4	240.9
1217	219	226.1	230.4	240.9
1218	219	226.2	230.4	240.9
1219	219	226.2	230.4	240.9
1220	219	226.2	230.4	240.9
1221	219	226.2	230.4	240.8
1222	219	226.2	230.4	240.9
1223	219	226.2	230.4	240.9
1224	219	226.2	230.4	240.8
1225	219	226.2	230.5	240.9
1226	219	226.2	230.4	240.8
1227	219	226.2	230.4	240.7
1228	219	226.2	230.4	240.8
1229	219	226.1	230.4	240.8
1230	219	226.2	230.4	240.8
1231	219	226.1	230.5	240.8
1232	219	226.1	230.4	240.8
1233	219	226.2	230.5	240.8
1234	219	226.2	230.5	240.8
1235	219	226.1	230.5	240.8
1236	219	226.2	230.4	240.7
1237	219	226.2	230.4	240.7
1238	219	226	230.5	240.8
1239	218.9	226.2	230.5	240.7
1240	219	226.2	230.5	240.8
1241	219	226.2	230.5	240.7
1242	219	226.2	230.5	240.8
1243	219	226.2	230.5	240.7
1244	219	226.1	230.4	240.8
1245	219	226.1	230.4	240.8
1246	219	226.2	230.5	240.8
1247	219	226.2	230.5	240.8
1248	219.1	226.2	230.4	240.7
1249	219	226.2	230.5	240.7
1250	219.1	226.2	230.4	240.7
1251	219.1	226.2	230.5	240.7
1252	219.1	226.2	230.5	240.7
1253	219.1	226.2	230.4	240.7
1254	219	226.1	230.4	240.7
1255	219.1	226.2	230.5	240.7
1256	219.1	226.2	230.5	240.7
1257	219	226.2	230.6	240.8
1258	219	226.2	230.5	240.8
1259	219	226.2	230.5	240.7
1260	219.1	226.2	230.5	240.7
1261	219	226.3	230.5	240.7
1262	219.1	226.2	230.5	240.7
1263	219	226.1	230.5	240.7
1264	219.1	226.2	230.5	240.7
1265	219.2	226.2	230.5	240.7
1266	219	226.2	230.6	240.7
1267	219.2	226.2	230.5	240.7
1268	219.1	226.2	230.5	240.7
1269	219.1	226.2	230.5	240.7
1270	219.1	226.3	230.5	240.7
1271	219.1	226.4	230.5	240.7
1272	219	226.3	230.6	240.7
1273	219.1	226.3	230.6	240.7
1274	219.1	226.3	230.5	240.7
1275	219.2	226.3	230.5	240.7
1276	219.1	226.2	230.5	240.7
1277	219.1	226.3	230.5	240.7
1278	219.1	226.2	230.7	240.7
1279	219.1	226.3	230.6	240.7
1280	219.2	226.3	230.5	240.7
1281	219.2	226.2	230.5	240.7
1282	219.1	226.3	230.6	240.7
1283	219.1	226.2	230.5	240.7
1284	219.1	226.2	230.5	240.7
1285	219.1	226.4	230.5	240.7
1286	219.1	226.3	230.7	240.7
1287	219.1	226.3	230.5	240.7
1288	219.1	226.3	230.6	240.8
1289	219.2	226.3	230.5	240.7
1290	219.2	226.2	230.7	240.8
1291	219.2	226.2	230.6	240.7
1292	219.2	226.3	230.5	240.7
1293	219.1	226.2	230.6	240.7
1294	219.2	226.3	230.6	240.7
1295	219.2	226.3	230.6	240.7
1296	219.1	226.4	230.7	240.7
1297	219.1	226.3	230.5	240.7
1298	219.1	226.3	230.6	240.7
1299	219.1	226.3	230.6	240.7
1300	219.1	226.3	230.5	240.7
1301	219.2	226.4	230.7	240.7
1302	219.2	226.3	230.6	240.7
1303	219.2	226.3	230.6	240.7
1304	219.1	226.3	230.5	240.7
1305	219.1	226.3	230.6	240.6
1306	219.1	226.3	230.7	240.7
1307	219.1	226.3	230.7	240.6
1308	219.2	226.4	230.6	240.6
1309	219.2	226.4	230.6	240.6
1310	219.2	226.4	230.6	240.6
1311	219.2	226.3	230.7	240.6
1312	219.1	226.4	230.6	240.7
1313	219.2	226.3	230.6	240.6
1314	219.2	226.4	230.7	240.6
1315	219.2	226.2	230.6	240.6
1316	219.2	226.3	230.6	240.6
1317	219.2	226.3	230.7	240.7
1318	219.2	226.3	230.7	240.6
1319	219.2	226.4	230.6	240.6
1320	219.1	226.4	230.5	240.6
1321	219.2	226.4	230.6	240.6
1322	219.2	226.3	230.7	240.5
1323	219.2	226.4	230.6	240.5
1324	219.2	226.4	230.5	240.6
1325	219.2	226.4	230.7	240.7
1326	219.2	226.3	230.7	240.5
1327	219.2	226.2	230.6	240.6
1328	219.2	226.4	230.7	240.6
1329	219.2	226.3	230.6	240.6
1330	219.2	226.3	230.6	240.6
1331	219.2	226.4	230.7	240.6
1332	219.2	226.3	230.6	240.6
1333	219.2	226.3	230.6	240.6
1334	219.1	226.3	230.6	240.6
1335	219.2	226.3	230.5	240.6
1336	219.1	226.3	230.6	240.5
1337	219.2	226.4	230.7	240.6
1338	219.2	226.3	230.5	240.6
1339	219.2	226.4	230.7	240.6
1340	219.2	226.3	230.6	240.5
1341	219.2	226.4	230.6	240.5
1342	219.2	226.4	230.7	240.6
1343	219.2	226.4	230.6	240.6
1344	219.2	226.4	230.6	240.6
1345	219.2	226.4	230.6	240.6
1346	219.2	226.3	230.7	240.6
1347	219.2	226.4	230.7	240.6
1348	219.2	226.4	230.7	240.5
1349	219.2	226.4	230.6	240.6
1350	219.2	226.4	230.6	240.6
1351	219.2	226.4	230.6	240.6
1352	219.2	226.3	230.7	240.6
1353	219.2	226.4	230.6	240.5
1354	219.2	226.4	230.6	240.5
1355	219.2	226.4	230.6	240.5
1356	219.2	226.4	230.7	240.5
1357	219.2	226.4	230.7	240.5
1358	219.2	226.3	230.7	240.5
1359	219.2	226.4	230.7	240.5
1360	219.2	226.3	230.7	240.5
1361	219.2	226.4	230.7	240.5
1362	219.2	226.4	230.7	240.5
1363	219.2	226.4	230.7	240.5
1364	219.2	226.4	230.7	240.5
1365	219.2	226.4	230.7	240.5
1366	219.2	226.4	230.7	240.5
1367	219.2	226.4	230.7	240.5
1368	219.2	226.4	230.7	240.5
1369	219.2	226.4	230.7	240.5
1370	219.2	226.4	230.7	240.5
1371	219.2	226.4	230.7	240.5
1372	219.2	226.4	230.7	240.5
1373	219.3	226.4	230.8	240.5
1374	219.3	226.4	230.8	240.5
1375	219.2	226.4	230.8	240.5
1376	219.3	226.4	230.7	240.5
1377	219.2	226.4	230.8	240.5
1378	219.3	226.4	230.7	240.4
1379	219.2	226.4	230.8	240.5
1380	219.2	226.4	230.7	240.4
1381	219.2	226.4	230.8	240.5
1382	219.2	226.4	230.7	240.5
1383	219.2	226.4	230.8	240.5
1384	219.2	226.4	230.8	240.5
1385	219.2	226.4	230.8	240.5
1386	219.3	226.5	230.7	240.5
1387	219.3	226.4	230.8	240.4
1388	219.3	226.4	230.8	240.4
1389	219.4	226.4	230.8	240.5
1390	219.4	226.4	230.9	240.5
1391	219.4	226.4	230.8	240.4
1392	219.5	226.4	230.8	240.4
1393	219.5	226.4	230.9	240.4
1394	219.5	226.5	230.9	240.4
1395	219.6	226.5	230.8	240.4
1396	219.5	226.5	230.8	240.4
1397	219.7	226.4	230.7	240.4
1398	219.8	226.4	230.7	240.5
1399	219.8	226.5	230.8	240.4
1400	219.9	226.5	230.8	240.4
1401	219.9	226.5	230.9	240.5
1402	220	226.5	230.8	240.4
1403	220	226.4	230.9	240.4
1404	220.1	226.5	230.9	240.4
1405	220.1	226.4	230.9	240.4
1406	220.2	226.4	230.7	240.4
1407	220.2	226.5	230.7	240.4
1408	220.3	226.4	230.8	240.4
1409	220.4	226.5	230.9	240.4
1410	220.4	226.5	230.8	240.4
1411	220.4	226.5	230.8	240.4
1412	220.4	226.5	230.8	240.4
1413	220.5	226.4	230.8	240.4
1414	220.5	226.5	230.9	240.4
1415	220.5	226.5	230.8	240.4
1416	220.5	226.5	230.8	240.4
1417	220.5	226.5	230.8	240.3
1418	220.5	226.5	230.8	240.3
1419	220.5	226.4	230.8	240.4
1420	220.5	226.5	230.9	240.4
1421	220.6	226.5	230.9	240.4
1422	220.6	226.5	230.9	240.3
1423	220.6	226.4	230.8	240.4
1424	220.7	226.5	230.9	240.4
1425	220.7	226.5	230.8	240.4
1426	220.6	226.5	230.8	240.3
1427	220.7	226.5	230.9	240.4
1428	220.7	226.5	230.9	240.4
1429	220.7	226.5	230.8	240.4
1430	220.7	226.5	230.8	240.4
1431	220.6	226.5	230.9	240.4
1432	220.6	226.5	230.9	240.4
1433	220.7	226.5	230.9	240.4
1434	220.7	226.5	230.9	240.4
1435	220.7	226.5	230.9	240.3
1436	220.7	226.5	230.9	240.4
1437	220.7	226.5	230.8	240.4
1438	220.7	226.5	230.9	240.3
1439	220.7	226.5	230.9	240.4
1440	220.7	226.6	230.9	240.4
1441	220.7	226.5	230.9	240.4
1442	220.7	226.5	230.9	240.3
1443	220.7	226.5	231	240.3
1444	220.7	226.5	230.9	240.4
1445	220.7	226.5	230.9	240.3
1446	220.7	226.5	230.9	240.4
1447	220.7	226.6	230.9	240.4
1448	220.6	226.6	230.9	240.4
1449	220.6	226.5	230.9	240.4
1450	220.5	226.5	230.8	240.4
1451	220.5	226.5	230.8	240.4
1452	220.5	226.5	231	240.4
1453	220.5	226.6	230.9	240.4
1454	220.4	226.6	230.9	240.3
1455	220.4	226.5	230.9	240.4
1456	220.4	226.5	230.9	240.4
1457	220.4	226.5	230.9	240.4
1458	220.3	226.6	230.9	240.4
1459	220.3	226.5	231	240.4
1460	220.3	226.6	230.9	240.4
1461	220.2	226.7	230.9	240.4
1462	220.2	226.5	230.9	240.3
1463	220.2	226.5	230.9	240.4
1464	220.2	226.5	230.9	240.3
1465	220.2	226.5	230.9	240.4
1466	220.1	226.6	230.9	240.4
1467	220.1	226.6	231	240.4
1468	220.1	226.6	230.9	240.3
1469	220.1	226.6	230.9	240.3
1470	220	226.6	231	240.3
1471	220.1	226.6	230.9	240.4
1472	220	226.6	230.9	240.3
1473	220	226.5	231	240.4
1474	220	226.6	230.9	240.3
1475	219.9	226.7	230.9	240.3
1476	220	226.6	230.9	240.3
1477	220	226.6	230.9	240.3
1478	219.9	226.6	230.9	240.3
1479	220	226.6	231	240.2
1480	219.9	226.6	230.9	240.2
1481	219.9	226.7	230.9	240.3
1482	219.9	226.7	230.9	240.3
1483	219.9	226.7	230.9	240.3
1484	219.9	226.6	230.9	240.3
1485	219.9	226.6	230.9	240.2
1486	219.9	226.7	231	240.3
1487	219.9	226.6	230.9	240.3
1488	219.9	226.6	230.9	240.2
1489	219.8	226.5	230.9	240.3
1490	219.9	226.6	230.9	240.2
1491	219.8	226.6	230.9	240.2
1492	219.8	226.6	230.9	240.2
1493	219.8	226.6	230.9	240.2
1494	219.8	226.7	230.9	240.2
1495	219.8	226.6	230.9	240.2
1496	219.8	226.6	230.9	240.2
1497	219.8	226.7	230.9	240.2
1498	219.7	226.6	230.9	240.2
1499	219.7	226.7	230.9	240.3
1500	219.8	226.7	230.9	240.2
1501	219.7	226.6	230.9	240.2
1502	219.7	226.6	230.9	240.2
1503	219.7	226.6	230.9	240.2
1504	219.7	226.6	230.9	240.2
1505	219.7	226.6	230.9	240.2
1506	219.7	226.7	230.9	240.2
1507	219.7	226.7	231	240.2
1508	219.7	226.7	231	240.2
1509	219.7	226.7	230.9	240.2
1510	219.7	226.7	230.9	240.2
1511	219.7	226.7	230.8	240.2
1512	219.7	226.7	230.9	240.2
1513	219.7	226.7	230.9	240.2
1514	219.7	226.7	231	240.2
1515	219.7	226.7	230.9	240.2
1516	219.7	226.7	230.9	240.2
1517	219.7	226.7	230.9	240.2
1518	219.7	226.7	231	240.2
1519	219.7	226.7	231	240.2
1520	219.7	226.7	230.9	240.1
1521	219.7	226.7	230.9	240.1
1522	219.7	226.7	231	240.2
1523	219.7	226.7	230.9	240.1
1524	219.7	226.7	230.9	240.1
1525	219.7	226.7	230.9	240.1
1526	219.6	226.7	230.9	240.1
1527	219.6	226.7	231	240.1
1528	219.6	226.7	230.9	240.1
1529	219.7	226.7	231	240.1
1530	219.6	226.7	230.9	240.1
1531	219.5	226.8	230.9	240.1
1532	219.6	226.7	230.9	240.1
1533	219.6	226.7	230.9	240.1
1534	219.7	226.8	230.9	240.1
1535	219.7	226.7	230.9	240.1
1536	219.6	226.8	230.9	240.1
1537	219.6	226.8	230.9	240
1538	219.6	226.8	230.9	240.1
1539	219.7	226.8	230.9	240.1
1540	219.7	226.8	230.9	240.1
1541	219.6	226.8	230.9	240
1542	219.6	226.8	231	240
1543	219.5	226.7	230.9	240
1544	219.6	226.7	230.9	240.1
1545	219.6	226.7	230.9	240
1546	219.5	226.9	230.9	240.1
1547	219.5	226.8	230.9	240.1
1548	219.5	226.8	230.9	240
1549	219.5	226.8	230.9	240.1
1550	219.6	226.7	231	240
1551	219.6	226.8	230.9	240.1
1552	219.6	226.9	231	240.1
1553	219.6	226.9	230.9	240.1
1554	219.6	226.8	231	240.1
1555	219.6	226.9	230.9	240.1
1556	219.5	226.9	230.9	240.1
1557	219.6	226.8	230.9	240
1558	219.5	226.8	230.9	240
1559	219.5	226.9	231	240
1560	219.6	226.9	231	240.1
1561	219.6	226.9	230.9	240
1562	219.6	226.9	231	240
1563	219.5	226.9	231	240
1564	219.5	226.9	230.9	240
1565	219.6	226.9	230.9	240
1566	219.6	226.9	231	240
1567	219.5	226.9	231	240
1568	219.6	226.9	231	240
1569	219.5	226.9	231	240
1570	219.5	226.9	231	240
1571	219.5	226.9	231	240
1572	219.5	226.9	231	240
1573	219.6	227	230.9	240
1574	219.6	226.9	230.9	240
1575	219.6	226.9	231	240
1576	219.7	226.9	231	240
1577	219.6	226.9	230.9	240
1578	219.6	226.9	231	240.1
1579	219.6	226.9	231	240
1580	219.7	226.9	231	240
1581	219.7	226.9	231	240
1582	219.6	226.9	231	240
1583	219.6	226.9	231	240
1584	219.6	226.9	231	240
1585	219.6	226.9	231	240
1586	219.6	226.9	231	240
1587	219.6	226.9	231	240
1588	219.5	227	231	240
1589	219.6	226.9	231	240
1590	219.6	226.9	231	240
1591	219.7	226.9	231	240
1592	219.6	226.9	231.1	240
1593	219.7	226.9	231.1	240
1594	219.7	226.9	231.1	240
1595	219.6	226.9	231	240
1596	219.7	226.9	231	240
1597	219.7	226.9	231.1	240
1598	219.6	226.9	231.1	240
1599	219.6	226.9	231	240
1600	219.7	226.9	231.1	240
1601	219.6	226.9	231.1	240
1602	219.7	227	231.1	240
1603	219.6	227	231.1	240
1604	219.7	227	231.1	240
1605	219.6	227	231	240
1606	219.6	227	231.1	240
1607	219.6	227	231.2	239.9
1608	219.5	227	231.1	240
1609	219.6	227	231.1	239.9
1610	219.6	226.9	231	240
1611	219.6	227	231.1	240
1612	219.6	227	231.1	240
1613	219.5	226.9	231.1	240
1614	219.6	226.9	231	240
1615	219.6	227	231.1	240
1616	219.6	227	231.2	240
1617	219.7	227	231.1	240
1618	219.6	227	231.1	240
1619	219.7	226.9	231.1	240
1620	219.6	226.9	231.2	239.9
1621	219.6	226.9	231.1	239.9
1622	219.7	227	231	240
1623	219.7	226.9	231	240
1624	219.6	227	231.2	240
1625	219.7	227	231.2	240
1626	219.6	226.9	231.1	240
1627	219.6	227	231.1	239.9
1628	219.6	227	231.1	240
1629	219.6	226.9	231.1	239.9
1630	219.6	226.9	231.2	239.9
1631	219.6	226.9	231	239.9
1632	219.6	227	231.1	239.9
1633	219.7	227	231.1	240
1634	219.7	227	231.2	239.9
1635	219.7	227	231.1	239.9
1636	219.7	227	231.1	239.9
1637	219.7	227	231.1	240
1638	219.6	227	231.1	239.9
1639	219.7	227.1	231.1	240
1640	219.7	227	231.1	239.9
1641	219.7	227	231.1	239.9
1642	219.7	227.1	231.2	240
1643	219.6	227.1	231.1	239.9
1644	219.7	227	231.1	239.9
1645	219.6	227	231.1	239.9
1646	219.7	227.2	231.1	240
1647	219.7	227.1	231.1	239.9
1648	219.7	227.1	231.2	239.9
1649	219.6	227.2	231.1	239.9
1650	219.6	227.2	231.1	239.9
1651	219.6	227.1	231.1	239.9
1652	219.6	227.1	231.1	239.9
1653	219.6	227.1	231.2	239.9
1654	219.7	227.1	231.1	239.9
1655	219.7	227.1	231.1	239.9
1656	219.7	227.1	231.2	239.9
1657	219.7	227.1	231.1	239.9
1658	219.7	227.2	231.1	239.9
1659	219.7	227.2	231.1	239.9
1660	219.7	227.1	231.1	239.9
1661	219.7	227.2	231	239.9
1662	219.6	227.1	231.2	239.9
1663	219.7	227.2	231.1	239.9
1664	219.6	227.1	231.1	239.9
1665	219.6	227.1	231.1	239.9
1666	219.7	227.2	231.1	239.9
1667	219.7	227.2	231.1	239.9
1668	219.7	227.1	231	239.9
1669	219.6	227.2	231.1	239.9
1670	219.7	227.1	231.1	239.9
1671	219.6	227.1	231.2	239.9
1672	219.6	227.1	231.1	239.9
1673	219.7	227.2	231.1	239.8
1674	219.7	227.2	231	239.9
1675	219.7	227.2	231.1	239.9
1676	219.6	227.2	231.1	239.9
1677	219.7	227.1	231.1	239.8
1678	219.6	227.2	231.1	239.9
1679	219.6	227.2	231.1	239.9
1680	219.6	227.1	231.2	239.9
1681	219.7	227.2	231	239.9
1682	219.6	227.1	231.1	239.9
1683	219.6	227.2	231.2	239.8
1684	219.7	227.1	231.1	239.9
1685	219.6	227.2	231.2	239.9
1686	219.6	227.1	231.2	239.8
1687	219.7	227.2	231.1	239.9
1688	219.7	227.1	231.1	239.8
1689	219.7	227.1	231.1	239.8
1690	219.6	227.2	231	239.8
1691	219.6	227.2	231.1	239.8
1692	219.7	227.1	231.1	239.8
1693	219.6	227.2	231	239.8
1694	219.7	227.1	231.2	239.8
1695	219.7	227.2	231.1	239.8
1696	219.6	227.2	231.1	239.9
1697	219.6	227.2	231	239.9
1698	219.6	227.2	231.2	239.9
1699	219.6	227.2	231.2	239.8
1700	219.6	227.2	231.1	239.8
1701	219.7	227.2	231	239.9
1702	219.7	227.2	231.1	239.8
1703	219.7	227.2	231.2	239.9
1704	219.7	227.2	231.1	239.8
1705	219.7	227.2	231.1	239.8
1706	219.6	227.2	231.2	239.8
1707	219.7	227.2	231.1	239.8
1708	219.7	227.2	231.1	239.8
1709	219.7	227.2	231.1	239.8
1710	219.7	227.2	231.2	239.8
1711	219.7	227.3	231.2	239.8
1712	219.7	227.3	231.1	239.7
1713	219.7	227.3	231.2	239.7
1714	219.7	227.2	231.2	239.7
1715	219.7	227.3	231.1	239.7
1716	219.7	227.2	231.1	239.7
1717	219.7	227.3	231.2	239.7
1718	219.7	227.2	231.1	239.7
1719	219.7	227.2	231.1	239.7
1720	219.7	227.3	231.2	239.7
1721	219.7	227.2	231.2	239.8
1722	219.7	227.3	231.1	239.7
1723	219.7	227.3	231.1	239.8
1724	219.7	227.3	231.1	239.7
1725	219.7	227.3	231.1	239.7
1726	219.7	227.2	231.2	239.7
1727	219.7	227.2	231.2	239.7
1728	219.7	227.4	231.3	239.7
1729	219.7	227.3	231.4	239.7
1730	219.7	227.3	231.2	239.7
1731	219.6	227.4	231.3	239.7
1732	219.7	227.4	231.3	239.8
1733	219.7	227.4	231.3	239.7
1734	219.7	227.3	231.4	239.7
1735	219.7	227.4	231.4	239.7
1736	219.7	227.4	231.3	239.7
1737	219.7	227.3	231.3	239.7
1738	219.7	227.3	231.2	239.8
1739	219.7	227.3	231.3	239.7
1740	219.8	227.3	231.2	239.7
1741	219.7	227.4	231.3	239.7
1742	219.7	227.4	231.4	239.7
1743	219.7	227.4	231.4	239.7
1744	219.7	227.4	231.4	239.7
1745	219.7	227.4	231.3	239.8
1746	219.7	227.4	231.4	239.8
1747	219.7	227.4	231.4	239.7
1748	219.7	227.4	231.3	239.7
1749	219.7	227.3	231.4	239.7
1750	219.7	227.4	231.4	239.7
1751	219.7	227.4	231.4	239.7
1752	219.7	227.4	231.4	239.7
1753	219.7	227.4	231.4	239.7
1754	219.7	227.4	231.4	239.7
1755	219.7	227.4	231.3	239.7
1756	219.7	227.4	231.4	239.7
1757	219.7	227.4	231.4	239.7
1758	219.7	227.4	231.4	239.7
1759	219.9	227.4	231.5	239.7
1760	219.8	227.4	231.4	239.7
1761	219.8	227.4	231.4	239.7
1762	219.8	227.4	231.4	239.7
1763	219.8	227.4	231.4	239.7
1764	219.8	227.4	231.4	239.7
1765	219.8	227.4	231.4	239.7
1766	219.7	227.4	231.4	239.7
1767	219.8	227.5	231.3	239.7
1768	219.7	227.4	231.4	239.7
1769	219.7	227.4	231.3	239.7
1770	219.8	227.4	231.4	239.7
1771	219.7	227.5	231.4	239.7
1772	219.8	227.4	231.4	239.6
1773	219.7	227.4	231.4	239.7
1774	219.7	227.4	231.4	239.6
1775	219.8	227.4	231.4	239.7
1776	219.9	227.4	231.4	239.6
1777	219.8	227.4	231.4	239.6
1778	219.8	227.4	231.4	239.6
1779	219.8	227.4	231.4	239.6
1780	219.7	227.4	231.5	239.6
1781	219.8	227.3	231.4	239.6
1782	219.8	227.4	231.4	239.6
1783	219.8	227.4	231.4	239.7
1784	219.9	227.4	231.4	239.6
1785	219.8	227.4	231.4	239.6
1786	219.8	227.4	231.4	239.6
1787	219.8	227.4	231.4	239.6
1788	219.9	227.4	231.4	239.6
1789	219.8	227.4	231.4	239.5
1790	219.9	227.4	231.4	239.6
1791	219.9	227.5	231.4	239.5
1792	219.8	227.4	231.4	239.6
1793	219.9	227.4	231.4	239.6
1794	219.9	227.4	231.4	239.6
1795	219.9	227.4	231.4	239.6
1796	219.9	227.4	231.5	239.6
1797	219.8	227.5	231.5	239.6
1798	219.9	227.5	231.4	239.6
1799	219.9	227.5	231.5	239.6
1800	219.8	227.4	231.4	239.6

## Sheet: Fig.2d
Time (s)	H2 capacity (wt.%)					Time (s)	H2 capacity (wt.%)
	Ni	Cu1Ni3	Cu1Ni1	Cu			BM MgH2
1	0.01286	0.000275889	0.01508	0.03146		1	0.007
2	-0.00276	0.01773	0.01508	0.011		2	0.007
3	0.00649	0.0112	0.01636	-0.000416308		3	0.007
4	0.00121	0.00749	0.02079	0.00608		4	-0.001
5	-0.0044	0.00874	0.00218	-0.00146		5	-0.001
6	-0.0005277	-0.00153	0.00413	-0.00416		7	-0.001
7	-0.00683	0.00757	0.0088	0.01476		9	-0.001
8	0.00506	0.00671	0.01776	-0.00304		10	-0.001
9	0.01487	0.00641	-0.00181	0.01117		12	-0.001
10	0.00265	-0.00107	0.00769	-0.000678203		13	-0.008
11	-0.00614	7.66385e-05	0.000117728	0.00126		14	-0.008
12	-0.01123	0.00316	-0.00725	-0.01499		16	-0.008
13	-0.01439	-0.00124	-0.01045	-0.00895		17	-0.008
14	-0.0116	-0.00451	-0.02154	-0.02138		18	-0.008
15	-0.01727	-0.0062	-0.0278	-0.02474		19	-0.015
16	-0.01991	-0.00511	-0.01903	-0.02671		21	-0.015
17	-0.02799	-0.01081	-0.02433	-0.01442		22	-0.015
18	-0.02682	-0.01464	-0.038	-0.03413		23	-0.022
19	-0.02907	-0.01691	-0.03548	-0.02404		25	-0.022
20	-0.03014	-0.01957	-0.03568	-0.03686		26	-0.022
21	-0.03407	-0.0282	-0.03613	-0.0394		27	-0.03
22	-0.03028	-0.02943	-0.06084	-0.04542		28	-0.03
23	-0.03621	-0.02716	-0.05985	-0.05996		30	-0.022
24	-0.04354	-0.03646	-0.07641	-0.0573		31	-0.03
25	-0.05757	-0.04129	-0.07303	-0.04284		32	-0.03
26	-0.06253	-0.05733	-0.09408	-0.0669		34	-0.037
27	-0.08014	-0.05591	-0.10517	-0.0594		35	-0.037
28	-0.06677	-0.06452	-0.1144	-0.06775		36	-0.037
29	-0.07417	-0.07207	-0.12214	-0.07826		37	-0.037
30	-0.08996	-0.08642	-0.12231	-0.0659		39	-0.037
31	-0.10378	-0.09809	-0.14325	-0.07021		40	-0.044
32	-0.11301	-0.10789	-0.15983	-0.07741		41	-0.044
33	-0.11811	-0.11869	-0.17157	-0.08382		43	-0.044
34	-0.13217	-0.13622	-0.18111	-0.09148		45	-0.037
35	-0.14396	-0.14492	-0.20035	-0.09304		46	-0.044
36	-0.15432	-0.16465	-0.21569	-0.08588		47	-0.044
37	-0.16957	-0.17633	-0.23972	-0.09689		48	-0.052
38	-0.17046	-0.18868	-0.24475	-0.09579		49	-0.052
39	-0.19254	-0.2058	-0.26459	-0.11392		50	-0.052
40	-0.20525	-0.23222	-0.27287	-0.11227		52	-0.052
41	-0.19935	-0.25166	-0.30446	-0.12662		53	-0.052
42	-0.23729	-0.27503	-0.31002	-0.1208		54	-0.052
43	-0.24424	-0.29901	-0.34577	-0.11869		55	-0.052
44	-0.26277	-0.31277	-0.34886	-0.11959		56	-0.066
45	-0.26577	-0.34055	-0.37045	-0.12554		57	-0.066
46	-0.29034	-0.36207	-0.39754	-0.12274		59	-0.059
47	-0.31155	-0.38953	-0.40386	-0.13592		60	-0.059
48	-0.33721	-0.41076	-0.43663	-0.13701		61	-0.059
49	-0.35174	-0.43909	-0.4568	-0.12713		62	-0.066
50	-0.36363	-0.46989	-0.48087	-0.1334		63	-0.059
51	-0.37909	-0.4945	-0.50362	-0.15335		64	-0.059
52	-0.40906	-0.51839	-0.52656	-0.13244		66	-0.059
53	-0.42409	-0.54349	-0.55093	-0.16014		67	-0.066
54	-0.45359	-0.57886	-0.58138	-0.15671		68	-0.059
55	-0.46944	-0.60609	-0.59742	-0.15821		70	-0.059
56	-0.48856	-0.62947	-0.61124	-0.16884		71	-0.066
57	-0.51465	-0.66335	-0.64636	-0.17206		72	-0.066
58	-0.51878	-0.68758	-0.654	-0.17026		73	-0.066
59	-0.55409	-0.71971	-0.69201	-0.16217		74	-0.074
60	-0.57892	-0.7437	-0.70295	-0.17875		75	-0.074
61	-0.58681	-0.77233	-0.74125	-0.18065		77	-0.066
62	-0.62015	-0.80459	-0.75708	-0.1793		78	-0.066
63	-0.63348	-0.83054	-0.78915	-0.18829		79	-0.066
64	-0.64522	-0.85044	-0.81033	-0.17328		80	-0.074
65	-0.67144	-0.87604	-0.82728	-0.2068		82	-0.074
66	-0.68738	-0.90629	-0.85587	-0.20654		84	-0.074
67	-0.70507	-0.93074	-0.88531	-0.21062		85	-0.074
68	-0.71925	-0.96642	-0.89666	-0.19642		86	-0.074
69	-0.74473	-0.98584	-0.92821	-0.21492		87	-0.074
70	-0.74929	-1.00729	-0.94488	-0.2132		88	-0.074
71	-0.77551	-1.03717	-0.97061	-0.21335		89	-0.081
72	-0.81185	-1.06916	-0.97422	-0.22993		91	-0.081
73	-0.82211	-1.08717	-0.99641	-0.22884		92	-0.074
74	-0.83075	-1.10643	-1.02808	-0.22686		93	-0.081
75	-0.85605	-1.12966	-1.05	-0.22568		95	-0.081
76	-0.87005	-1.15364	-1.0653	-0.22888		96	-0.081
77	-0.87882	-1.17528	-1.10143	-0.22603		98	-0.081
78	-0.90046	-1.19712	-1.12017	-0.24924		99	-0.074
79	-0.90819	-1.22829	-1.1368	-0.22795		100	-0.074
80	-0.92937	-1.24526	-1.163	-0.25122		102	-0.081
81	-0.95875	-1.26517	-1.17312	-0.23046		103	-0.081
82	-0.95461	-1.29164	-1.18767	-0.24757		104	-0.081
83	-0.98415	-1.30747	-1.20362	-0.25383		105	-0.088
84	-0.99825	-1.33378	-1.23678	-0.25864		106	-0.081
85	-1.00883	-1.34656	-1.2533	-0.26089		107	-0.081
86	-1.03102	-1.37125	-1.2776	-0.25156		109	-0.088
87	-1.05545	-1.39427	-1.29962	-0.26514		111	-0.088
88	-1.06024	-1.40984	-1.3231	-0.25282		112	-0.088
89	-1.072	-1.42199	-1.32681	-0.26899		113	-0.088
90	-1.0814	-1.44551	-1.34223	-0.27547		114	-0.088
91	-1.09688	-1.4637	-1.35946	-0.27584		115	-0.088
92	-1.10336	-1.48511	-1.37155	-0.27435		116	-0.088
93	-1.13078	-1.50194	-1.40628	-0.26374		118	-0.088
94	-1.12848	-1.5206	-1.40419	-0.26684		119	-0.088
95	-1.15794	-1.5342	-1.42705	-0.29657		120	-0.088
96	-1.17639	-1.54804	-1.44759	-0.29268		121	-0.088
97	-1.18953	-1.57251	-1.45414	-0.27993		122	-0.088
98	-1.19672	-1.5787	-1.47462	-0.2838		123	-0.088
99	-1.20305	-1.59859	-1.50253	-0.29366		125	-0.088
100	-1.22156	-1.61707	-1.5069	-0.30713		126	-0.088
101	-1.22897	-1.62761	-1.51666	-0.29367		127	-0.088
102	-1.23205	-1.64922	-1.53726	-0.3146		129	-0.096
103	-1.24979	-1.65665	-1.55037	-0.30464		130	-0.088
104	-1.26817	-1.66863	-1.5597	-0.30004		131	-0.088
105	-1.28166	-1.68566	-1.57931	-0.31741		132	-0.088
106	-1.29707	-1.70011	-1.59095	-0.30869		133	-0.088
107	-1.30853	-1.71695	-1.61372	-0.31369		134	-0.088
108	-1.31286	-1.72356	-1.61943	-0.3206		136	-0.096
109	-1.32947	-1.75203	-1.63422	-0.30961		137	-0.096
110	-1.32329	-1.75864	-1.65232	-0.31834		138	-0.096
111	-1.35425	-1.76898	-1.65781	-0.31951		139	-0.096
112	-1.34972	-1.7888	-1.68072	-0.32673		140	-0.096
113	-1.37681	-1.80186	-1.67477	-0.32246		141	-0.096
114	-1.38531	-1.81673	-1.70266	-0.33361		143	-0.096
115	-1.39914	-1.83258	-1.70714	-0.32845		144	-0.096
116	-1.40438	-1.84029	-1.72049	-0.33748		145	-0.096
117	-1.42254	-1.85291	-1.74366	-0.34896		147	-0.096
118	-1.41511	-1.86532	-1.74243	-0.35615		147	-0.096
119	-1.43405	-1.8764	-1.76084	-0.34079		149	-0.096
120	-1.44096	-1.88975	-1.7809	-0.3541		150	-0.103
121	-1.45821	-1.91226	-1.79848	-0.3443		151	-0.096
122	-1.47482	-1.92759	-1.79414	-0.34886		152	-0.103
123	-1.47315	-1.92939	-1.81232	-0.36166		154	-0.096
124	-1.49511	-1.94385	-1.82951	-0.34746		155	-0.096
125	-1.50524	-1.95334	-1.83967	-0.3507		156	-0.096
126	-1.48644	-1.96872	-1.85151	-0.3743		157	-0.096
127	-1.51451	-1.98158	-1.84978	-0.36058		158	-0.096
128	-1.50827	-1.99258	-1.87468	-0.36669		159	-0.096
129	-1.54162	-2.00465	-1.89617	-0.36405		161	-0.103
130	-1.54053	-2.01337	-1.90616	-0.36502		162	-0.103
131	-1.5603	-2.02018	-1.90729	-0.37159		163	-0.103
132	-1.5795	-2.03485	-1.90349	-0.36846		164	-0.103
133	-1.56265	-2.04206	-1.92981	-0.38257		165	-0.11
134	-1.57476	-2.05931	-1.93488	-0.36976		166	-0.11
135	-1.58528	-2.06209	-1.94801	-0.38757		168	-0.103
136	-1.5933	-2.07248	-1.96011	-0.37098		169	-0.103
137	-1.59888	-2.08691	-1.97308	-0.39594		170	-0.103
138	-1.62186	-2.09999	-1.9763	-0.38324		171	-0.103
139	-1.61033	-2.11154	-1.98002	-0.40342		172	-0.103
140	-1.62146	-2.12407	-2.00634	-0.38636		174	-0.103
141	-1.61825	-2.13073	-2.01195	-0.39786		175	-0.103
142	-1.6476	-2.14079	-2.02113	-0.38723		176	-0.103
143	-1.64849	-2.14565	-2.02414	-0.38868		177	-0.11
144	-1.67254	-2.15825	-2.03563	-0.41267		179	-0.103
145	-1.6616	-2.17027	-2.04713	-0.39888		180	-0.103
146	-1.68167	-2.18372	-2.04472	-0.39028		181	-0.103
147	-1.68383	-2.19771	-2.0677	-0.41577		182	-0.11
148	-1.69899	-2.20279	-2.07812	-0.41119		184	-0.11
149	-1.69779	-2.20826	-2.08264	-0.41591		186	-0.103
150	-1.70579	-2.21923	-2.07843	-0.41822		188	-0.11
151	-1.72539	-2.2297	-2.09315	-0.40671		189	-0.11
152	-1.72947	-2.25062	-2.09965	-0.41959		190	-0.11
153	-1.73796	-2.24449	-2.11498	-0.42261		191	-0.11
154	-1.74938	-2.25552	-2.12197	-0.41943		192	-0.11
155	-1.75083	-2.26563	-2.12609	-0.41857		193	-0.11
156	-1.76608	-2.27723	-2.14782	-0.42637		195	-0.118
157	-1.758	-2.28454	-2.15064	-0.41318		196	-0.11
158	-1.77124	-2.29632	-2.17417	-0.41812		197	-0.11
159	-1.77435	-2.29706	-2.17692	-0.42171		198	-0.11
160	-1.78435	-2.31064	-2.18762	-0.42715		199	-0.118
161	-1.79609	-2.31774	-2.19285	-0.42604		200	-0.118
162	-1.79856	-2.32391	-2.19925	-0.43406		202	-0.11
163	-1.80869	-2.34621	-2.21097	-0.43977		203	-0.11
164	-1.8098	-2.34295	-2.20622	-0.44143		204	-0.11
165	-1.82356	-2.3546	-2.22399	-0.43452		206	-0.11
166	-1.82709	-2.36403	-2.23047	-0.43045		207	-0.118
167	-1.82872	-2.37529	-2.23949	-0.44674		208	-0.118
168	-1.84285	-2.37452	-2.24858	-0.44919		209	-0.11
169	-1.84931	-2.38913	-2.26122	-0.44795		211	-0.11
170	-1.86507	-2.4	-2.27155	-0.46132		212	-0.11
171	-1.87426	-2.40642	-2.27219	-0.45354		213	-0.11
172	-1.87475	-2.41632	-2.28493	-0.45735		215	-0.118
173	-1.88879	-2.41504	-2.29064	-0.45231		216	-0.11
174	-1.89546	-2.42671	-2.28872	-0.45745		217	-0.11
175	-1.88625	-2.4375	-2.29981	-0.45382		218	-0.11
176	-1.89365	-2.44576	-2.31057	-0.45717		220	-0.11
177	-1.90554	-2.45451	-2.32455	-0.47529		221	-0.118
178	-1.91285	-2.46195	-2.33079	-0.4559		222	-0.118
179	-1.9055	-2.46611	-2.32225	-0.46392		223	-0.118
180	-1.91914	-2.47635	-2.33896	-0.45823		225	-0.118
181	-1.9297	-2.47928	-2.34998	-0.46703		226	-0.11
182	-1.93912	-2.48801	-2.35832	-0.4734		227	-0.118
183	-1.94326	-2.49396	-2.36555	-0.47293		229	-0.118
184	-1.9519	-2.50507	-2.38435	-0.45588		231	-0.118
185	-1.941	-2.51169	-2.3739	-0.4708		232	-0.118
186	-1.96674	-2.51727	-2.38396	-0.46602		233	-0.118
187	-1.97218	-2.52182	-2.40633	-0.47737		234	-0.118
188	-1.96878	-2.53366	-2.40039	-0.47773		235	-0.118
189	-1.98187	-2.53762	-2.40722	-0.48739		236	-0.118
190	-1.99166	-2.54465	-2.40753	-0.47779		238	-0.118
191	-1.99573	-2.5456	-2.42328	-0.47683		239	-0.118
192	-1.99406	-2.55777	-2.42651	-0.48891		240	-0.118
193	-2.00862	-2.56664	-2.42811	-0.48391		241	-0.118
194	-2.01292	-2.56615	-2.44073	-0.48208		242	-0.118
195	-2.01061	-2.58002	-2.44484	-0.48087		243	-0.125
196	-2.02807	-2.58688	-2.46056	-0.48095		245	-0.118
197	-2.03228	-2.59345	-2.45978	-0.4969		247	-0.118
198	-2.03209	-2.59902	-2.45964	-0.4914		248	-0.125
199	-2.02971	-2.60495	-2.47273	-0.49679		249	-0.125
200	-2.05706	-2.61476	-2.50066	-0.49966		250	-0.118
201	-2.04992	-2.61738	-2.49178	-0.48565		252	-0.125
202	-2.05763	-2.62434	-2.49124	-0.48413		253	-0.118
203	-2.05246	-2.62949	-2.49804	-0.50308		254	-0.118
204	-2.07289	-2.62942	-2.51464	-0.50535		256	-0.125
205	-2.07908	-2.64369	-2.50335	-0.49763		257	-0.125
206	-2.07793	-2.64858	-2.51873	-0.48807		258	-0.125
207	-2.07452	-2.65536	-2.54152	-0.52105		259	-0.118
208	-2.08757	-2.66386	-2.54378	-0.49531		261	-0.125
209	-2.09312	-2.66752	-2.54987	-0.51708		262	-0.125
210	-2.09636	-2.67512	-2.55066	-0.50455		263	-0.125
211	-2.09253	-2.67455	-2.5636	-0.51355		265	-0.118
212	-2.10191	-2.68147	-2.57271	-0.52248		266	-0.125
213	-2.11527	-2.693	-2.57412	-0.49494		267	-0.125
214	-2.10991	-2.7017	-2.57751	-0.52476		268	-0.125
215	-2.12502	-2.70395	-2.58026	-0.52753		269	-0.125
216	-2.13366	-2.71281	-2.59686	-0.51786		270	-0.125
217	-2.1436	-2.71365	-2.59371	-0.51277		272	-0.125
218	-2.1404	-2.71726	-2.60888	-0.52064		274	-0.125
219	-2.13566	-2.73412	-2.61336	-0.50744		275	-0.132
220	-2.15153	-2.73668	-2.61135	-0.51767		276	-0.132
221	-2.16135	-2.73201	-2.62047	-0.51678		277	-0.125
222	-2.16838	-2.74887	-2.63017	-0.5042		278	-0.125
223	-2.17828	-2.75238	-2.63303	-0.52379		279	-0.125
224	-2.17587	-2.7599	-2.62854	-0.52421		281	-0.132
225	-2.18464	-2.75912	-2.64657	-0.52843		282	-0.132
226	-2.17503	-2.76369	-2.65391	-0.5276		283	-0.132
227	-2.1776	-2.77352	-2.654	-0.52685		284	-0.125
228	-2.18233	-2.77184	-2.6712	-0.52424		285	-0.125
229	-2.19403	-2.78794	-2.66861	-0.54488		286	-0.125
230	-2.22054	-2.78682	-2.68302	-0.54588		288	-0.125
231	-2.2142	-2.7917	-2.67545	-0.5346		289	-0.132
232	-2.20279	-2.7947	-2.68687	-0.53319		290	-0.132
233	-2.21292	-2.80664	-2.70078	-0.5579		292	-0.132
234	-2.22405	-2.80607	-2.69859	-0.53918		293	-0.132
235	-2.22685	-2.818	-2.70053	-0.54295		294	-0.132
236	-2.23485	-2.8134	-2.71483	-0.54418		295	-0.132
237	-2.23473	-2.82565	-2.71616	-0.5356		296	-0.132
238	-2.24067	-2.8302	-2.72805	-0.53536		297	-0.132
239	-2.24572	-2.83185	-2.72424	-0.54105		299	-0.132
240	-2.25	-2.83401	-2.73916	-0.54737		300	-0.132
241	-2.25704	-2.83998	-2.7538	-0.56471		301	-0.132
242	-2.26262	-2.84618	-2.74835	-0.55048		302	-0.132
243	-2.26934	-2.85186	-2.74806	-0.54629		303	-0.132
244	-2.27133	-2.85561	-2.7521	-0.55547		304	-0.132
245	-2.28385	-2.86041	-2.75686	-0.54956		306	-0.132
246	-2.27411	-2.86815	-2.7555	-0.55986		307	-0.132
247	-2.29496	-2.87795	-2.78107	-0.55889		308	-0.132
248	-2.29349	-2.87398	-2.78796	-0.56181		309	-0.132
249	-2.29821	-2.887	-2.78451	-0.55486		310	-0.14
250	-2.29396	-2.8846	-2.78381	-0.55614		311	-0.14
251	-2.30417	-2.89091	-2.79565	-0.54707		313	-0.132
252	-2.2978	-2.89756	-2.80413	-0.56526		314	-0.132
253	-2.32002	-2.89766	-2.80421	-0.56567		315	-0.132
254	-2.32674	-2.91484	-2.8178	-0.55658		317	-0.132
255	-2.32862	-2.90964	-2.82364	-0.57343		318	-0.132
256	-2.33161	-2.90715	-2.82433	-0.55142		319	-0.132
257	-2.33022	-2.91705	-2.83204	-0.58151		320	-0.132
258	-2.34569	-2.92514	-2.83156	-0.56569		321	-0.132
259	-2.3421	-2.92914	-2.83864	-0.5699		322	-0.132
260	-2.34677	-2.9294	-2.84319	-0.58248		324	-0.132
261	-2.34839	-2.93633	-2.84717	-0.56626		325	-0.132
262	-2.3564	-2.94274	-2.84758	-0.56352		326	-0.132
263	-2.35911	-2.95039	-2.86221	-0.58526		327	-0.132
264	-2.36597	-2.94878	-2.86062	-0.57624		329	-0.132
265	-2.34947	-2.94639	-2.86608	-0.58589		331	-0.132
266	-2.37126	-2.96741	-2.87662	-0.58894		332	-0.14
267	-2.36907	-2.96716	-2.8779	-0.59267		333	-0.14
268	-2.37244	-2.97205	-2.88443	-0.57718		334	-0.132
269	-2.38525	-2.97625	-2.89392	-0.59632		335	-0.14
270	-2.38809	-2.98127	-2.89427	-0.57518		336	-0.14
271	-2.39711	-2.98491	-2.90255	-0.58436		338	-0.14
272	-2.39828	-2.98801	-2.90077	-0.59099		339	-0.14
273	-2.40445	-2.98425	-2.90627	-0.58014		340	-0.14
274	-2.40679	-2.9928	-2.91996	-0.58646		342	-0.14
275	-2.41093	-2.99908	-2.91165	-0.58978		343	-0.14
276	-2.40913	-3.00899	-2.91336	-0.60241		344	-0.14
277	-2.42078	-3.0076	-2.92544	-0.60124		345	-0.14
278	-2.41902	-3.01076	-2.92708	-0.5882		347	-0.132
279	-2.42383	-3.01407	-2.95208	-0.59898		349	-0.14
280	-2.42661	-3.02011	-2.94121	-0.5983		350	-0.14
281	-2.43137	-3.02242	-2.95245	-0.58933		351	-0.14
282	-2.43664	-3.03172	-2.96332	-0.60134		352	-0.14
283	-2.44504	-3.03147	-2.9646	-0.59725		354	-0.14
284	-2.44869	-3.03671	-2.95331	-0.60168		355	-0.147
285	-2.44936	-3.03464	-2.96582	-0.60668		356	-0.147
286	-2.45363	-3.04623	-2.97011	-0.61614		358	-0.147
287	-2.44918	-3.04782	-2.9719	-0.60647		359	-0.14
288	-2.44622	-3.05166	-2.98642	-0.61157		360	-0.14
289	-2.46974	-3.05467	-2.97947	-0.60248		361	-0.14
290	-2.46998	-3.06149	-2.98611	-0.60156		363	-0.14
291	-2.46554	-3.06353	-2.99928	-0.60987		364	-0.147
292	-2.47431	-3.06366	-3.00897	-0.61903		365	-0.147
293	-2.46977	-3.06794	-3.00504	-0.61417		367	-0.14
294	-2.48318	-3.06987	-3.00292	-0.62808		368	-0.147
295	-2.48067	-3.08139	-3.01732	-0.61187		369	-0.14
296	-2.47724	-3.08318	-3.01286	-0.6232		370	-0.14
297	-2.49382	-3.0847	-3.02522	-0.60955		372	-0.14
298	-2.4873	-3.08778	-3.02647	-0.61601		373	-0.147
299	-2.51102	-3.09519	-3.0303	-0.61948		374	-0.147
300	-2.52878	-3.09857	-3.04078	-0.62474		376	-0.14
301	-2.49597	-3.10423	-3.02786	-0.62865		377	-0.147
302	-2.51613	-3.10392	-3.04757	-0.6137		378	-0.147
303	-2.50966	-3.10963	-3.05595	-0.62249		379	-0.147
304	-2.52805	-3.11486	-3.05812	-0.63208		381	-0.147
305	-2.53517	-3.11065	-3.05918	-0.62401		382	-0.147
306	-2.52022	-3.12157	-3.06669	-0.62727		383	-0.147
307	-2.53092	-3.12634	-3.06676	-0.62108		385	-0.147
308	-2.52896	-3.11906	-3.08244	-0.62241		386	-0.147
309	-2.54286	-3.12892	-3.0772	-0.62458		387	-0.147
310	-2.53421	-3.13216	-3.07821	-0.63122		388	-0.147
311	-2.54534	-3.14008	-3.08795	-0.63151		389	-0.147
312	-2.54604	-3.1383	-3.09007	-0.63388		390	-0.147
313	-2.55689	-3.14285	-3.0886	-0.63258		392	-0.147
314	-2.55024	-3.14624	-3.10323	-0.63562		393	-0.154
315	-2.56934	-3.1584	-3.1003	-0.63379		394	-0.147
316	-2.56985	-3.15538	-3.10187	-0.62683		395	-0.147
317	-2.5748	-3.15467	-3.10938	-0.63776		397	-0.147
318	-2.56828	-3.16567	-3.11765	-0.63554		398	-0.147
319	-2.5803	-3.16683	-3.12558	-0.63674		399	-0.147
320	-2.58028	-3.17257	-3.12957	-0.63436		401	-0.154
321	-2.57582	-3.17353	-3.12403	-0.62537		402	-0.154
322	-2.59276	-3.18045	-3.11359	-0.64318		403	-0.147
323	-2.58338	-3.17135	-3.12765	-0.64052		404	-0.147
324	-2.60304	-3.1778	-3.12591	-0.64548		406	-0.147
325	-2.59979	-3.18552	-3.14293	-0.65099		407	-0.154
326	-2.61316	-3.18353	-3.1472	-0.65089		408	-0.154
327	-2.60094	-3.18917	-3.16069	-0.64801		410	-0.154
328	-2.61672	-3.20153	-3.16122	-0.65319		411	-0.154
329	-2.60687	-3.19144	-3.16482	-0.6573		412	-0.154
330	-2.62048	-3.20586	-3.16411	-0.65169		413	-0.154
331	-2.61819	-3.20885	-3.17815	-0.64705		415	-0.154
332	-2.62382	-3.21372	-3.17019	-0.6542		416	-0.154
333	-2.61282	-3.2137	-3.17961	-0.6486		417	-0.154
334	-2.63264	-3.21937	-3.17936	-0.64162		419	-0.154
335	-2.61797	-3.22125	-3.18274	-0.66613		420	-0.154
336	-2.6362	-3.22049	-3.18992	-0.65668		421	-0.154
337	-2.63443	-3.22778	-3.1962	-0.66416		422	-0.154
338	-2.63647	-3.22734	-3.2101	-0.65951		424	-0.154
339	-2.65085	-3.23191	-3.20218	-0.6602		425	-0.154
340	-2.64458	-3.23095	-3.19983	-0.67368		426	-0.154
341	-2.63748	-3.23299	-3.19938	-0.66152		427	-0.154
342	-2.67255	-3.2452	-3.20913	-0.66715		429	-0.154
343	-2.63916	-3.24055	-3.20723	-0.67831		430	-0.154
344	-2.65006	-3.23632	-3.22202	-0.66171		431	-0.154
345	-2.66742	-3.24294	-3.21946	-0.6757		433	-0.162
346	-2.68023	-3.25471	-3.21268	-0.66811		435	-0.154
347	-2.67643	-3.25704	-3.22115	-0.67473		436	-0.154
348	-2.67047	-3.25154	-3.23207	-0.6656		437	-0.154
349	-2.66541	-3.25714	-3.23501	-0.66336		438	-0.154
350	-2.6731	-3.26586	-3.24929	-0.67614		439	-0.154
351	-2.67991	-3.26367	-3.24334	-0.66948		440	-0.154
352	-2.67669	-3.26636	-3.23724	-0.67944		442	-0.154
353	-2.69629	-3.26855	-3.25219	-0.6735		443	-0.162
354	-2.68815	-3.27993	-3.25793	-0.67087		444	-0.154
355	-2.69493	-3.27453	-3.24399	-0.67491		445	-0.154
356	-2.69458	-3.28151	-3.27241	-0.67797		446	-0.162
357	-2.70186	-3.28289	-3.2589	-0.6797		447	-0.162
358	-2.69907	-3.27693	-3.2678	-0.68998		449	-0.154
359	-2.70197	-3.29044	-3.27299	-0.68389		451	-0.162
360	-2.70962	-3.29253	-3.26512	-0.6811		452	-0.162
361	-2.71927	-3.29715	-3.28173	-0.68702		453	-0.162
362	-2.71778	-3.29943	-3.29067	-0.68598		454	-0.154
363	-2.70026	-3.30727	-3.28095	-0.68512		456	-0.154
364	-2.72287	-3.30096	-3.28905	-0.69189		457	-0.162
365	-2.72532	-3.30867	-3.28544	-0.68812		458	-0.162
366	-2.7227	-3.31324	-3.29855	-0.67922		460	-0.162
367	-2.73756	-3.30774	-3.29821	-0.69863		462	-0.162
368	-2.73738	-3.31673	-3.30385	-0.69444		463	-0.162
369	-2.73008	-3.32396	-3.29793	-0.69687		464	-0.162
370	-2.75125	-3.31735	-3.30523	-0.69832		465	-0.154
371	-2.75084	-3.32496	-3.31559	-0.70605		467	-0.162
372	-2.74839	-3.32965	-3.31093	-0.704		468	-0.154
373	-2.75533	-3.33258	-3.31722	-0.69268		469	-0.162
374	-2.75124	-3.33867	-3.32692	-0.70655		470	-0.162
375	-2.75329	-3.33562	-3.33036	-0.70658		472	-0.162
376	-2.75188	-3.33739	-3.33518	-0.69545		473	-0.169
377	-2.75928	-3.34096	-3.33126	-0.69601		474	-0.169
378	-2.7621	-3.34093	-3.34002	-0.69668		476	-0.162
379	-2.77654	-3.35309	-3.33605	-0.70717		477	-0.162
380	-2.76598	-3.34532	-3.35374	-0.70961		478	-0.162
381	-2.76074	-3.35775	-3.35224	-0.6998		479	-0.162
382	-2.76666	-3.35648	-3.34316	-0.69447		480	-0.169
383	-2.79737	-3.35452	-3.34677	-0.7164		481	-0.169
384	-2.78113	-3.36024	-3.35138	-0.71559		483	-0.169
385	-2.77877	-3.36164	-3.36196	-0.70073		484	-0.169
386	-2.77663	-3.36573	-3.36114	-0.71354		485	-0.169
387	-2.80197	-3.3633	-3.36642	-0.71499		487	-0.162
388	-2.79491	-3.37032	-3.37625	-0.7259		488	-0.162
389	-2.8011	-3.36598	-3.35218	-0.7136		489	-0.162
390	-2.79033	-3.37337	-3.36328	-0.71285		490	-0.169
391	-2.78369	-3.3815	-3.37619	-0.70849		492	-0.162
392	-2.81396	-3.37941	-3.3741	-0.7201		493	-0.169
393	-2.81758	-3.38176	-3.37814	-0.70936		494	-0.169
394	-2.81662	-3.38537	-3.398	-0.71204		496	-0.169
395	-2.80829	-3.38651	-3.38522	-0.71694		497	-0.169
396	-2.80643	-3.39309	-3.39322	-0.70691		498	-0.169
397	-2.81696	-3.39715	-3.39942	-0.72513		499	-0.169
398	-2.82206	-3.40287	-3.40697	-0.72425		501	-0.169
399	-2.82715	-3.39091	-3.39533	-0.72736		502	-0.169
400	-2.81952	-3.39822	-3.40155	-0.72872		503	-0.169
401	-2.81806	-3.406	-3.40915	-0.72862		505	-0.169
402	-2.81679	-3.40263	-3.41623	-0.72229		506	-0.169
403	-2.83525	-3.40627	-3.40863	-0.71668		507	-0.169
404	-2.82985	-3.41807	-3.42457	-0.73664		508	-0.169
405	-2.8378	-3.41325	-3.42788	-0.73355		510	-0.169
406	-2.83987	-3.40995	-3.42925	-0.73077		512	-0.176
407	-2.84601	-3.42538	-3.42609	-0.72369		513	-0.169
408	-2.8359	-3.41746	-3.4296	-0.72279		515	-0.176
409	-2.85219	-3.42451	-3.4408	-0.73414		517	-0.176
410	-2.8598	-3.42622	-3.43283	-0.73401		519	-0.169
411	-2.86461	-3.43081	-3.45051	-0.73055		520	-0.162
412	-2.847	-3.42321	-3.44878	-0.74237		521	-0.162
413	-2.87053	-3.43395	-3.44483	-0.74422		522	-0.169
414	-2.86147	-3.43359	-3.4384	-0.74708		524	-0.169
415	-2.85593	-3.42759	-3.45458	-0.74864		525	-0.176
416	-2.86356	-3.44341	-3.4552	-0.74258		526	-0.176
417	-2.87258	-3.44053	-3.45482	-0.74569		528	-0.169
418	-2.88556	-3.44564	-3.45504	-0.74588		529	-0.169
419	-2.87754	-3.45281	-3.44794	-0.74822		530	-0.169
420	-2.86793	-3.44668	-3.46691	-0.74797		531	-0.169
421	-2.87734	-3.45559	-3.47245	-0.7346		533	-0.169
422	-2.8841	-3.45137	-3.46648	-0.75302		535	-0.176
423	-2.88988	-3.45073	-3.46866	-0.73583		536	-0.176
424	-2.87784	-3.46309	-3.48154	-0.74271		537	-0.176
425	-2.89389	-3.45825	-3.48526	-0.75455		538	-0.176
426	-2.89203	-3.46199	-3.47849	-0.73949		540	-0.176
427	-2.89099	-3.46821	-3.49434	-0.75267		541	-0.176
428	-2.91042	-3.46152	-3.48384	-0.75498		542	-0.176
429	-2.89362	-3.47079	-3.50003	-0.75067		544	-0.176
430	-2.90674	-3.46937	-3.49805	-0.75652		546	-0.176
431	-2.91222	-3.47495	-3.4944	-0.75474		547	-0.169
432	-2.90734	-3.47527	-3.49094	-0.74549		548	-0.169
433	-2.91223	-3.48158	-3.50419	-0.75651		549	-0.169
434	-2.91338	-3.48597	-3.4927	-0.75405		551	-0.176
435	-2.91775	-3.48545	-3.51181	-0.76519		553	-0.176
436	-2.91306	-3.48105	-3.52307	-0.75885		555	-0.176
437	-2.91799	-3.49235	-3.51814	-0.76599		556	-0.183
438	-2.92112	-3.49148	-3.50611	-0.75559		558	-0.176
439	-2.92982	-3.48827	-3.52055	-0.76255		560	-0.176
440	-2.93281	-3.47905	-3.53588	-0.77096		562	-0.176
441	-2.93784	-3.5014	-3.52872	-0.75943		563	-0.176
442	-2.94824	-3.49315	-3.52638	-0.75959		564	-0.176
443	-2.94397	-3.49995	-3.53405	-0.76093		565	-0.176
444	-2.94763	-3.50175	-3.53628	-0.762		567	-0.176
445	-2.94774	-3.50468	-3.53385	-0.76637		569	-0.176
446	-2.94431	-3.50966	-3.54048	-0.76193		571	-0.176
447	-2.95074	-3.51102	-3.52996	-0.76646		572	-0.176
448	-2.95301	-3.5131	-3.54295	-0.76185		573	-0.183
449	-2.94738	-3.52097	-3.53399	-0.77428		574	-0.183
450	-2.95521	-3.51043	-3.54549	-0.77858		576	-0.183
451	-2.97306	-3.51175	-3.55701	-0.76933		578	-0.176
452	-2.95163	-3.51438	-3.55742	-0.78034		579	-0.176
453	-2.95448	-3.52514	-3.5497	-0.77783		581	-0.176
454	-2.96754	-3.52396	-3.5506	-0.77562		582	-0.183
455	-2.96331	-3.52934	-3.56528	-0.77533		583	-0.183
456	-2.97924	-3.52048	-3.57044	-0.77394		585	-0.183
457	-2.98032	-3.53124	-3.55593	-0.76987		587	-0.176
458	-2.98088	-3.52914	-3.58139	-0.79385		588	-0.183
459	-2.96497	-3.53029	-3.56398	-0.78267		590	-0.183
460	-2.99817	-3.53591	-3.58668	-0.78262		591	-0.183
461	-2.99474	-3.54058	-3.57204	-0.78795		592	-0.183
462	-2.98992	-3.53457	-3.58496	-0.78137		594	-0.183
463	-2.98183	-3.54812	-3.58666	-0.78928		596	-0.183
464	-2.99302	-3.54061	-3.5883	-0.78953		597	-0.176
465	-2.98998	-3.54249	-3.598	-0.78014		599	-0.183
466	-2.99405	-3.54597	-3.59582	-0.79485		600	-0.183
467	-2.99647	-3.54203	-3.59312	-0.78115		601	-0.183
468	-3.00235	-3.55015	-3.60135	-0.7951		603	-0.176
469	-3.00106	-3.56254	-3.59384	-0.78613		604	-0.183
470	-3.00206	-3.55973	-3.61375	-0.79679		606	-0.176
471	-3.0103	-3.56203	-3.60236	-0.79666		607	-0.183
472	-3.00933	-3.55304	-3.6114	-0.79149		608	-0.183
473	-2.99946	-3.56268	-3.60923	-0.80284		610	-0.183
474	-3.0126	-3.55993	-3.61734	-0.79024		612	-0.191
475	-2.99658	-3.56865	-3.62007	-0.80315		613	-0.191
476	-3.01911	-3.56904	-3.61592	-0.79671		615	-0.183
477	-3.0363	-3.57504	-3.62137	-0.7917		616	-0.183
478	-3.02257	-3.57383	-3.61203	-0.80052		617	-0.183
479	-3.02155	-3.57412	-3.62034	-0.80012		619	-0.183
480	-3.02434	-3.56991	-3.62802	-0.80149		621	-0.183
481	-3.03168	-3.57848	-3.63786	-0.79364		622	-0.191
482	-3.02863	-3.57761	-3.63646	-0.81734		624	-0.183
483	-3.03042	-3.58091	-3.6419	-0.80285		626	-0.191
484	-3.03566	-3.58774	-3.64186	-0.79125		627	-0.183
485	-3.04265	-3.58443	-3.63986	-0.8111		628	-0.183
486	-3.03903	-3.58837	-3.63001	-0.80492		630	-0.191
487	-3.04804	-3.59581	-3.64817	-0.79793		631	-0.183
488	-3.03517	-3.5931	-3.65586	-0.79746		633	-0.191
489	-3.03565	-3.58934	-3.64265	-0.79828		635	-0.183
490	-3.05488	-3.59653	-3.65683	-0.79726		637	-0.191
491	-3.04272	-3.59553	-3.66235	-0.80978		639	-0.191
492	-3.05188	-3.5961	-3.65507	-0.82075		640	-0.191
493	-3.06945	-3.59426	-3.66132	-0.80655		641	-0.183
494	-3.06542	-3.6014	-3.66764	-0.81452		642	-0.183
495	-3.06763	-3.59666	-3.67109	-0.83114		644	-0.191
496	-3.05561	-3.60949	-3.67125	-0.80189		646	-0.191
497	-3.06738	-3.60781	-3.67426	-0.82266		647	-0.199
498	-3.09044	-3.6117	-3.67279	-0.81728		649	-0.191
499	-3.07257	-3.61381	-3.68182	-0.81504		650	-0.191
500	-3.06846	-3.61784	-3.68643	-0.79507		651	-0.191
501	-3.07796	-3.61022	-3.6786	-0.80139		653	-0.191
502	-3.07598	-3.62686	-3.6774	-0.80796		655	-0.191
503	-3.07805	-3.61598	-3.68589	-0.83047		656	-0.191
504	-3.08507	-3.61803	-3.68295	-0.83783		658	-0.191
505	-3.09182	-3.63126	-3.69569	-0.82043		659	-0.191
506	-3.08363	-3.62799	-3.69158	-0.82301		660	-0.191
507	-3.09034	-3.63034	-3.69208	-0.81836		662	-0.191
508	-3.07936	-3.62132	-3.69261	-0.82686		664	-0.199
509	-3.10032	-3.63155	-3.69522	-0.82367		665	-0.199
510	-3.09882	-3.63505	-3.68639	-0.8281		667	-0.191
511	-3.08947	-3.62974	-3.69399	-0.82975		669	-0.199
512	-3.09994	-3.638	-3.70215	-0.82737		671	-0.199
513	-3.09067	-3.63553	-3.71102	-0.8351		672	-0.199
514	-3.09778	-3.63801	-3.69516	-0.8354		673	-0.199
515	-3.11276	-3.63936	-3.70484	-0.82074		674	-0.199
516	-3.10525	-3.63889	-3.70627	-0.83804		676	-0.199
[truncated: 1,284 more rows]

## Sheet: Fig.2e
Time (s)	H2 capacity (wt.%)
[truncated: 3,601 more rows]

[truncated: 88 more sheets: Fig.2f, Fig.2g, Fig.2h, Fig.3a, Fig.3b, Fig.3c, Fig.3d, Fig.3e, Fig.4a, Fig.4b, Fig.4c, Fig.4d, Fig.4e, Fig.4f, Fig.5b, Fig.S2a, Fig.S2b, Fig.S2c, Fig.S2d, Fig.S3h …]
